# Supplementary material for: Plasma membrane proteomes of differentially matured dendritic cells identified by LC–MS/MS combined with iTRAQ labelling
Source: J Proteomics. 2012 Jan 4;75(3):938–48. doi: 10.1016/j.jprot.2011.10.010 (PMC3444755; doi:10.1016/j.jprot.2011.10.010)
Supplement: Supp. Tables 1, 2, and 3 — List of proteins identified by LC–MS/MS and their classification. Alphabetical list of proteins identified by LC–MS/MS in plasma membrane enriched fractions from (1) MED-DCs, (2) SEA-DCs, and (3) LPS-DCs. The accession numbers were given by the Mascot search against the CDS mouse database. Plasma membrane identities were in bold and shaded in grey. Italics indicate single-peptide proteins. [file mmc1.xls]

## Sheet: data
		Classification
Accession No	Protein hits	extracellular	cytosol	cytoskeleton	mitochondrion	ER	Golgi	nucleus	plasma membrane
/:gb|AAC14345.1|	14-3-3 protein g		●
/:dbj|BAB22575.1|	60S ribosomal protein L36		●
/:trm|Q8BFZ3|	Actin			●
/:trm|Q9CXK3|	Actin, a, cardiac			●
/:rf|NP_031419.1|	Actin, b, cytoplasmic			●
/:gb|AAH47530.1|	Actin-related protein 2			●
/:rf|XP_129773.2|	Actin-related protein 2/3 complex subunit 2			●
/:trm|Q7TPD9|	Actin related protein 2/3 complex, subunit 4			●
/:trm|Q9DC56|	Actin-related protein 3 homolog			●
/:spt|P51881|	ADP/ATP translocase 2				●
/:trm|Q7TSW1|	AIF-1, Allograft inflammatory factor 1 (Fragment)								●
/:trm|Q8VHW0|	Aldehyde dehydrogenase 3B1				●
/:spt|P47738|	Aldehyde dehydrogenase, mitochondrial precursor				●
/:spt|P10107|	Annexin A1, calpactin II								●
/:spt|P07356|	Annexin A2, calpactin I heavy chain								●
/:trm|Q7TMN7|	Annexin A4								●
/:spt|P48036|	Annexin A5								●
/:trm|Q8BSS4|	Annexin A6		●
/:trm|Q921F1|	~ annexin A11							●
/:trm|Q8K2R2|	ATPase, Na+K+ transporting, a-1 polypeptide								●
/:spt|P97370|	ATPase, Na+K+ transporting, b-3 chain								●
/:spt|Q03265|	ATP synthase a chain, mitochondrial precursor	●			●
/:trm|Q8CI65|	ATP synthase b chain, mitochondrial precursor				●
/:trm|Q9CQQ7|	ATP synthase b chain, mitochondrial precursor				●
/:trm|Q9D0J2|	ATP synthase d chain, mitochondrial precursor				●
/:spt|P56135|	ATP synthase f chain, mitochondrial				●
/:trm|Q9CPQ8|	ATP synthase, H+ transporting, mitochondrial F0 complex, subunit g				●
/:pdb|1BZ9_B|	b-2-microglobulin precursor								●
/:emb|CAA27396.1|	b-actin			●
/:spt|P35564|	Calnexin					●
/:spt|P14211|	Calreticulin precursor								●
/:spt|P05555|	CD11b, Integrin a-M precursor (MAC-1, CR-3 a subunit)								●
/:trm|Q9QXH4|	CD11c, Integrin a-X, leukocyte adhesion glycoprotein p150,95 a integrin subunit								●
/:pir|S04847|	CD18, Integrin b-2 precursor (LFA- 1/CR3/P150,95 b-subunit)								●
/:trm|Q8C6Z4|	CD36								●
/:trm|Q80X37|	CD44								●
/:spt|P06800|	CD45, Leukocyte common antigen precursor								●
/:trm|Q9R1N8|	CD48								●
/:trm|Q8JZN1|	CD301b, Macrophage galactose N-acetyl-galactosamine specific lectin 2 (Mgl2)								●
/:spt|Q9Z1Q5|	Chloride intracellular channel protein 1		●					●
/:trm|Q9CZU8|	Citrate synthase				●
/:spt|Q9CQI6|	Coactosin-like protein			●
/:trm|Q9CX22|	Cofilin 1, non-muscle			●
/:trm|Q7TMU0|	Coronin, actin binding protein 1A							●
/:spt|P04006|	Cysteine-rich protein-1			●				●
/:trm|Q8C6S5|	Cytochrome B-245 heavy chain (P22 phagocyte B-cytochrome)							●
/:spt|P56395|	Cytochrome b5				●	●
/:gb|AAB02139.1|	Cytochrome c oxidase subunit IV				●
/:spt|Q9R0P5|	Destrin (actin-depolymerizing factor)								●
/:pir|EFMS1|	Elongation factor 1-a1							●
/:trm|Q99KT7|	~ enolase 1		●
/:spt|P20491|	FceRI								●
/:rf|XP_207130.3|	Filamin, a			●			●
/:trm|Q9CPQ9|	Fructose-bisphosphate aldolase A		●
/:trm|Q8C253|	Galectin-3, MAC-2 antigen	●	●					●
/:trm|Q9QZ83|	g-actin-like protein			●
/:trm|Q9Z1X5|	GLUT4 vesicle protein								●
/:pdb|1BAY_A|	Glutathione S-Transferase, pi 2		●			●
/:spt|P16858|	Glyceraldehyde 3-phosphate dehydrogenase (GAPDH)		●
/:rf|XP_195239.2|	~ glyceraldehyde 3-phosphate dehydrogenase (GAPDH)		●
/:trm|Q9CYL5|	Golgi-associated plant pathogenesis-related protein 1 (GAPR-1)	●					●
/:trm|Q8VDF9|	G-protein signalling modulator 3		●
/:trm|Q99LF6|	~ GRP-58	●				●
/:trm|Q7TSZ0|	GRP- 75		●		●
/:trm|Q9DC41|	GRP- 78					●
/:rf|NP_034442.1|	Guanine nucleotide-binding protein, b-2 subunit								●
/:spt|P08752|	Guanine nucleotide-binding protein G(i), a-2 subunit								●
/:spt|Q9DC51|	Guanine nucleotide-binding protein G(i), a-3 subunit								●
/:spt|P16874|	Guanine nucleotide-binding protein (G protein), g-2 subunit								●
/:pir|RGMSA1|	Guanine nucleotide-binding protein G(S), a subunit								●
/:pdb|1BZ9_A|	H-2 class I histocompatibility antigen, D-B a chain precursor (H-2Db)								●
/:pdb|1K2D_A|	H-2 class II histocompatibility antigen, A-B a chain precursor (I-Aa)								●
/:trm|Q9TP17|	H-2 class II histocompatibility antigen, A b chain precursor (I-A)								●
/:trm|Q99KD7|	Heat shock cognate 71KDa protein				●
/:pir|HHMS84|	Heat shock protein HSP90-b		●
/:rf|NP_032329.1|	Heat shock protein 1 (chaperonin 10)				●
/:trm|Q9JI95|	Heat shock protein 1 (chaperonin 10) related sequence 1				●
/:trm|Q922I8|	Hematopoietic cell specific Lyn substrate 1		●		●			●
/:trm|Q9D0C9|	Histone H4							●
/:trm|Q8BFU2|	Histone protein, family H2A							●
/:trm|Q9CUL1|	Hypothetical protein		●
/:gb|AAD08782.1|	Integrin b-5								●
/:trm|Q9D6R2|	Isocitrate dehydrogenase 3 (NAD+) a				●
/:trm|Q9DCS8|	Kidney-derived aspartic protease-like protein (KDAP-1)	●
/:pir|I49445|	Lymphocyte cytosolic protein 1, 65 kDa macrophage protein								●
/:trm|Q99L65|	~ lymphocyte specific 1 (LSP1)								●
/:pdb|1IVM_A|	Lysozyme C, type M precursor		●
/:trm|Q99LB4|	Macrophage capping protein (Actin-capping protein GCAP39)		●					●
/:trm|Q8R1P0|	Malate dehydrogenase				●
/:spt|P26041|	Moesin (Membrane-organizing extension spike protein)								●
/:pdb|2ZNC|	Murine Carbonic Anhydrase IV								●
/:spt|Q9WTI7|	Myosin 1c			●
/:rf|NP_034990.1|	Myosin light chain, alkali, nonmuscle			●
/:trm|Q9CQL8|	Myosin light chain regulatory B			●
/:trm|Q9CWJ5|	Peptidyl-prolyl cis-trans isomerase		●
/:trm|Q9CWI2|	Peroxiredoxin 1 (MSP23)		●
/:spt|Q8VEM8|	Phosphate carrier protein, mitochondrial precursor (PTP)				●
/:spt|P24142|	Prohibitin				●
/:trm|Q922C8|	~ protein disulfide isomerase (PDI)	●				●
/:trm|Q922R8|	~ protein disulfide isomerase (PDI) related protein	●				●
/:spt|Q9JKF1|	Ras GTPase-activating-like protein (IQGAP1)	●
/:rf|NP_062512.1|	Ras homolog gene family, member G								●
/:trm|Q8QZS2|	~ ras-related C3 botulinum toxin substrate 3, Rac-3 (Fragment)								●
/:gb|AAH27378.1|	Ras-related protein Rab-5C		●
/:dbj|BAB23738.1|	Ras-related protein Rab-7								●
/:rf|NP_775589.1|	Ras-related protein Rab-8B								●
/:gb|AAF36458.1|	Ras-related protein Rab-11B								●
/:rf|NP_077777.1|	Ras-related protein Rap-1B								●
/:trm|Q7TSK4|	Ras-related protein Rap-2A homolog								●
/:spt|P27005|	S100 A8, calgranulin A, MRP-8								●
/:spt|P31725|	S100 A9, calgranulin B, MRP-14								●
/:spt|P08207|	S100 A10, calpactin I light chain								●
/:gb|AAH18557.1|	Talin-1			●
/:trm|Q91VU2|	~ transgelin 2 (SM22b)			●
/:db|BAB27292.1|	Tubulin b5		●
/:spt|Q9DB77|	Ubiquinol cytochrome c reductase core protein 2				●
/:trm|Q91VD2|	Vasodilator-stimulated phosphoprotein (VASP)								●
/:spt|P21152|	Vimentin		●					●
/:rf|NP_035824.1|	Voltage-dependent anion channel 1 (VDAC-1)	●			●
