# Supplementary material for: Plasma membrane proteomes of differentially matured dendritic cells identified by LC–MS/MS combined with iTRAQ labelling
Source: J Proteomics. 2012 Jan 4;75(3):938–48. doi: 10.1016/j.jprot.2011.10.010 (PMC3444755; doi:10.1016/j.jprot.2011.10.010)
Supplement: Supp. Tables 1, 2, and 3 — List of proteins identified by LC–MS/MS and their classification. Alphabetical list of proteins identified by LC–MS/MS in plasma membrane enriched fractions from (1) MED-DCs, (2) SEA-DCs, and (3) LPS-DCs. The accession numbers were given by the Mascot search against the CDS mouse database. Plasma membrane identities were in bold and shaded in grey. Italics indicate single-peptide proteins. [file mmc2.xls]

## Sheet: data
		Classification
Accession No	Protein hits	extracellular	cytosol	cytoskeleton	mitochondrion	ER	Golgi	nucleus	plasma membrane
/:spt|Q62036|	5-azacytidine-induced protein 1 (Azi1)		●
/:gb|AAC14345.1|	14-3-3 protein g		●
/:trm|Q9CXK3|	Actin, a, cardiac			●
/:rf|NP_031419.1|	Actin, b, cytoplasmic			●
/:gb|AAH47530.1|	Actin-related protein 2			●
/:rf|XP_129773.2|	Actin-related protein 2/3 complex subunit 2			●
/:trm|Q9JM76|	Actin related protein 2/3 complex, subunit 3			●
/:trm|Q7TPD9|	Actin related protein 2/3 complex, subunit 4			●
/:rf|XP_123523.1|	Actin-related protein 2/3 complex subunit 5			●
/:trm|Q9DC56|	Actin-related protein 3 homolog			●
/:spt|P51881|	ADP/ATP translocase 2				●
/:trm|Q8VHW0|	Aldehyde dehydrogenase 3B1				●
/:spt|P10107|	Annexin A1, calpactin II								●
/:spt|P07356|	Annexin A2, calpactin I heavy chain								●
/:trm|Q7TMN7|	Annexin A4								●
/:spt|P48036|	Annexin A5								●
/:trm|Q8BSS4|	Annexin A6		●
/:trm|Q921F1|	~ annexin A11							●
/:spt|P16460|	Arginosuccinate synthase				●
/:trm|Q8K2R2|	ATPase, Na+K+ transporting, a-1 polypeptide								●
/:spt|Q03265|	ATP synthase a chain, mitochondrial precursor	●			●
/:trm|Q8CI65|	ATP synthase b chain, mitochondrial precursor				●
/:emb|CAA27396.1|	b-actin			●
/:trm|Q9D6G4|	Calmodulin 2								●
/:spt|P35564|	Calnexin					●
/:rf|NP_031624.1|	CAP, adenylate cyclase-associated protein 1		●
/:spt|P05555|	CD11b, Integrin a-M precursor (MAC-1, CR-3 a subunit)								●
/:rf|XP_355626.1|	CD13, ~ aminopeptidase N								●
/:pir|S04847|	CD18, Integrin b-2 precursor (LFA- 1/CR3/P150,95 b-subunit)								●
/:trm|Q80X37|	CD44								●
/:spt|P06800|	CD45, Leukocyte common antigen precursor								●
/:trm|Q9R1N8|	CD48								●
/:trm|Q8BTJ9|	CD98 heavy chain (4F2), lymphocyte activation antigen								●
/:trm|Q8JZN1|	CD301b, Macrophage galactose N-acetyl-galactosamine specific lectin 2 (Mgl2)								●
/:pdb|1KZ7_B|	Cell division cycle 42 homolog (cdc42)	●
/:trm|Q9CS06|	Chaperonin subunit 8 T (Fragment)		●
/:spt|Q9Z1Q5|	Chloride intracellular channel protein 1		●					●
/:trm|Q9CZU6|	Citrate synthase				●
/:spt|Q9CQI6|	Coactosin-like protein			●
/:trm|Q9CX22|	Cofilin 1, non-muscle			●
/:spt|Q8C166|	Copine I		●
/:trm|Q8JZW4|	COPINE-like protein								●
/:trm|Q7TMU0|	Coronin, actin binding protein 1A							●
/:trm|P97315|	Cysteine and glycine-rich protein-1			●				●
/:spt|P04006|	Cysteine-rich protein-1			●				●
/:trm|Q8C6S5|	Cytochrome B-245 heavy chain (P22 phagocyte B-cytochrome)							●
/:gb|AAB02139.1|	Cytochrome c oxidase subunit IV				●
/:spt|Q9R0P5|	Destrin (actin-depolymerizing factor)								●
/:trm|Q8R4B4|	Down syndrome cell adhesion molecule-like 1 (Fragment)								●
/:trm|Q8K1X5|	EH-domain containing 1 (Fragment)		●
/:pir|EFMS1|	Elongation factor 1-a1							●
/:trm|Q99LT6|	Elongation factor 2-b		●
/:spt|P10630|	Eukaryotic initiation factor 4A-II							●
/:dbj|BAB22341.1|	Ezrin			●
/:spt|P20491|	FceRI								●
/:trm|Q921M7|	FAM49B		●
/:trm|Q8K1B8|	Fermitin family homolog 3			●
/:rf|XP_207130.3|	Filamin, a			●			●
/:trm|Q9JL26|	Formin-like protein (Fragment)		●
/:trm|Q9CPQ9|	Fructose-bisphosphate aldolase A		●
/:trm|Q8C253|	Galectin-3, MAC-2 antigen	●	●					●
/:gb|AAH23143.1|	Gelsolin		●
/:pir|S09705|	Glucose transport protein GT1								●
/:trm|Q9Z1X5|	GLUT4 vesicle protein								●
/:spt|P16858|	Glyceraldehyde 3-phosphate dehydrogenase (GAPDH)		●
/:trm|Q9CYL5|	Golgi-associated plant pathogenesis-related protein 1 (GAPR-1)	●					●
/:trm|Q99LF6|	~ GRP-58	●				●
/:trm|Q9DC41|	GRP- 78					●
/:rf|NP_034442.1|	Guanine nucleotide-binding protein, b-2 subunit								●
/:spt|P08752|	Guanine nucleotide-binding protein G(i), a-2 subunit								●
/:spt|Q9DC51|	Guanine nucleotide-binding protein G(i), a-3 subunit								●
/:spt|P16874|	Guanine nucleotide-binding protein (G protein), g-2 subunit								●
/:pir|RGMSA1|	Guanine nucleotide-binding protein G(S), a subunit								●
/:trm|Q9QZQ8|	H2A histone family, member Y							●
/:trm|Q8CGP1|	H2B histone family, member A							●
/:trm|Q8CGN9|	H3 histone, family 3A							●
/:pdb|1BZ9_A|	H-2 class I histocompatibility antigen, D-B a chain precursor (H-2Db)								●
/:pdb|1FO0_H|	H-2 class I histocompatibility antigen, K-B a chain precursor (H-2Kb)								●
/:pdb|1K8D_A|	H-2 class I histocompatibility antigen, Q7 a chain precursor (H-2Q7)								●
/:pdb|1K2D_A|	H-2 class II histocompatibility antigen, A-B a chain precursor (I-Aa)								●
/:trm|Q9TP17|	H-2 class II histocompatibility antigen, A b chain precursor (I-A)								●
/:trm|Q99KD7|	Heat shock cognate 71KDa protein				●
/:trm|Q80Y52|	Heat shock protein HSP90-a		●
/:pir|HHMS84|	Heat shock protein HSP90-b		●
/:trm|Q91V38|	Heat shock protein HSP90-b member 1 (GRP94)	●				●
/:trm|Q922I8|	Hematopoietic cell specific Lyn substrate 1		●		●			●
/:trm|Q8CJ71|	Heterogeneous nuclear ribonucleoprotein A2/B1/B0						●	●
/:gb|AAH06694.1|	Heterogeneous nuclear ribonucleoprotein K		●
/:trm|Q9EQD5|	High mobility group protein 2 (HMG-2)							●
/:trm|Q80WC8|	Histone 1, H4i							●
/:spt|P15864|	Histone H1.2 (H1C)							●
/:spt|P43276|	Histone H1.5 (H1b)							●
/:trm|Q8BFU2|	Histone protein, family H2A							●
/:emb|CAB64067.1|	Immunoglobulin heavy chain variable region (CDR3)								●
/:trm|Q9DCS8|	Kidney-derived aspartic protease-like protein (KDAP-1)	●
/:gb|AAC52639.1|	Lasp-1, LIM and SH3 protein 1			●
/:pir|I49445|	Lymphocyte cytosolic protein 1, 65 kDa macrophage protein								●
/:trm|Q99L65|	~ lymphocyte specific 1 (LSP1)								●
/:pdb|1IVM_A|	Lysozyme C, type M precursor		●
/:trm|Q99LB4|	Macrophage capping protein (Actin-capping protein GCAP39)		●					●
/:rf|NP_034928.1|	Macrophage migration inhibitory factor (MIF)	●
/:trm|Q99KI0|	~ mitochondrial aconitase				●
/:trm|Q8K0X5|	Mitogen-activated protein kinase 3 (MAPK3, Erk-1)		●					●
/:spt|P26041|	Moesin (Membrane-organizing extension spike protein)								●
/:spt|P57787|	Monocarboxylate transporter 4								●
/:pdb|2ZNC|	Murine Carbonic Anhydrase IV								●
/:spt|Q9WTI7|	Myosin 1c			●
/:trm|Q8R019|	Myosin 1g			●
/:rf|NP_034990.1|	Myosin light chain, alkali, nonmuscle			●
/:trm|Q9CQL8|	Myosin light chain regulatory B			●
/:spt|P09602|	Nonhistone chromosomal protein HMG-17							●
/:trm|O88701|	Nucleosome assembly protein 1-like protein 4							●
/:trm|Q9CWJ5|	Peptidyl-prolyl cis-trans isomerase		●
/:trm|Q9CWI2|	Peroxiredoxin 1 (MSP23)		●
/:spt|Q9D6X2|	Peroxiredoxin 6		●		●
/:spt|Q8VEM8|	Phosphate carrier protein, mitochondrial precursor (PTP)				●
/:spt|Q9DBJ1|	Phosphoglycerate mutase 1		●
/:spt|P10924|	Profilin I			●				●
/:spt|Q9WU78|	Programmed cell death 6 interacting protein		●
/:spt|P24142|	Prohibitin				●
/:trm|Q922C8|	~ protein disulfide isomerase (PDI)	●				●
/:trm|Q922R8|	~ protein disulfide isomerase (PDI) related protein	●				●
/:trm|Q91YI8|	Pyruvate kinase 3				●
/:trm|Q80US1|	Raftlin lipid raft linker 1								●
/:spt|Q9JKF1|	Ras GTPase-activating-like protein (IQGAP1)	●
/:rf|NP_062512.1|	Ras homolog gene family, member G								●
/:trm|Q8QZS2|	~ ras-related C3 botulinum toxin substrate 3, Rac-3 (Fragment)								●
/:dbj|BAB23738.1|	Ras-related protein Rab-7								●
/:rf|NP_775589.1|	Ras-related protein Rab-8B								●
/:gb|AAF36458.1|	Ras-related protein Rab-11B								●
/:rf|NP_077777.1|	Ras-related protein Rap-1B								●
/:trm|Q7TSK4|	Ras-related protein Rap-2A homolog				●
/:trm|Q7TNB7|	Reticulon 4					●		●
/:spt|Q99TP1|	Rho GDP-dissociation inhibitor 1 (Rho GDI 1)		●
/:spt|P31725|	S100 A9, calgranulin B, MRP-14								●
/:spt|P08207|	S100 A10, calpactin I light chain								●
/:trm|Q91VM2|	Small nuclear ribonucleoprotein D3		●				●	●
/:trm|Q8C845|	SWIPROSIN 1		●
/:trm|Q9D3L3|	Synaptosomal-associated protein, 23kD								●
/:spt|Q60770|	Syntaxin binding protein 3A								●
/:gb|AAH18557.1|	Talin-1			●
/:trm|Q80W76|	T-complex protein 10b		●
/:trm|Q91VU2|	~ transgelin 2 (SM22b)			●
/:trm|Q9ESA0|	Transketolase		●
/:db|BAB27292.1|	Tubulin b5		●
/:trm|Q9Z0H9|	Ubiquitin		●			●		●
/:spt|Q9CR51|	Vacuolar ATP synthase subunit G 1						●
/:trm|Q91VD2|	Vasodilator-stimulated phosphoprotein (VASP)								●
/:spt|P21152|	Vimentin		●					●
