# Supplementary material for: Plasma membrane proteomes of differentially matured dendritic cells identified by LC–MS/MS combined with iTRAQ labelling
Source: J Proteomics. 2012 Jan 4;75(3):938–48. doi: 10.1016/j.jprot.2011.10.010 (PMC3444755; doi:10.1016/j.jprot.2011.10.010)
Supplement: Supp. Tables 1, 2, and 3 — List of proteins identified by LC–MS/MS and their classification. Alphabetical list of proteins identified by LC–MS/MS in plasma membrane enriched fractions from (1) MED-DCs, (2) SEA-DCs, and (3) LPS-DCs. The accession numbers were given by the Mascot search against the CDS mouse database. Plasma membrane identities were in bold and shaded in grey. Italics indicate single-peptide proteins. [file mmc3.xls]

## Sheet: data
		Classification
Accession No	Protein hits	extracellular	cytosol	cytoskeleton	mitochondrion	ER	Golgi	nucleus	plasma membrane
/:trm|Q8BFZ3|	Actin			●
/:trm|Q9CXK3|	Actin, a, cardiac			●
/:rf|NP_031419.1|	Actin, b, cytoplasmic			●
/:spt|P10107|	Annexin A1, calpactin II								●
/:spt|P07356|	Annexin A2, calpactin I heavy chain								●
/:trm|Q7TMN7|	Annexin A4								●
/:spt|P48036|	Annexin A5								●
/:trm|Q8K2R2|	ATPase, Na+K+ transporting, a-1 polypeptide								●
/:emb|CAA27396.1|	b-actin			●
/:pir|S04847|	CD18, Integrin b-2 precursor (LFA- 1/CR3/P150,95 b-subunit)								●
/:trm|Q91V69|	CD14								●
/:trm|Q922B3|	CD54 (ICAM-1)								●
/:trm|Q8R0X8|	CD98 light chain (4F2)								●
/:trm|Q8R2T0|	CD166 antigen precursor, activated leukocyte-cell adhesion molecule (ALCAM)								●
/:trm|Q8JZN1|	CD301b, Macrophage galactose N-acetyl-galactosamine specific lectin 2 (Mgl2)								●
/:trm|Q9CX22|	Cofilin 1, non-muscle			●
/:trm|Q9D8D6|	~ cystatin A						●
/:rf|NP_031832.1|	Cytochrome B-245 light chain (P22 phagocyte B-cytochrome)		●		●
/:spt|P56395|	Cytochrome b5				●	●
/:gb|AAB02139.1|	Cytochrome c oxidase subunit IV				●
/:spt|P48771|	Cytochrome c oxidase subunit VIIa-L				●
/:spt|Q9R0P5|	Destrin (actin-depolymerizing factor)								●
/:trm|Q8C543|	Embigin, gp-70								●
/:spt|P20491|	FceRI								●
/:trm|Q8C253|	Galectin-3, MAC-2 antigen	●	●					●
/:trm|Q9QZ83|	g-actin-like protein			●
/:spt|P16858|	Glyceraldehyde 3-phosphate dehydrogenase (GAPDH)		●
/:trm|Q9CYL5|	Golgi-associated plant pathogenesis-related protein 1 (GAPR-1)	●					●
/:spt|P08752|	Guanine nucleotide-binding protein G(i), a-2 subunit								●
/:pdb|1BZ9_A|	H-2 class I histocompatibility antigen, D-B a chain precursor (H-2Db)								●
/:pdb|1FO0_H|	H-2 class I histocompatibility antigen, K-B a chain precursor (H-2Kb)								●
/:pdb|1K2D_A|	H-2 class II histocompatibility antigen, A-B a chain precursor (I-Aa)								●
/:trm|Q9TP17|	H-2 class II histocompatibility antigen, A b chain precursor (I-A)								●
/:trm|Q99KD7|	Heat shock cognate 71KDa protein				●
/:emb|CAB64067.1|	Immunoglobulin heavy chain variable region (CDR3)								●
/:trm|Q9CXH6|	Keratin 59KDa			●
/:rf|XP_128174.1|	Keratin 76			●
/:trm|Q9DCS8|	Kidney-derived aspartic protease-like protein (KDAP-1)	●
/:pir|I49445|	Lymphocyte cytosolic protein 1, 65 kDa macrophage protein								●
/:trm|Q99L65|	~ lymphocyte specific 1 (LSP1)								●
/:trm|Q9CZK1|	Mannose-6-phosphate receptor binding protein 1 (Tip47)								●
/:spt|P24668|	Mannose-6-phosphate receptor precursor, cation-dependent (CD-MPR)						●
/:spt|P26041|	Moesin (Membrane-organizing extension spike protein)								●
/:trm|Q9CWI2|	Peroxiredoxin 1 (MSP23)		●
/:spt|Q8VEM8|	Phosphate carrier protein, mitochondrial precursor (PTP)				●
/:rf|NP_062512.1|	Ras homolog gene family, member G								●
/:trm|Q8QZS2|	~ ras-related C3 botulinum toxin substrate 3, Rac-3 (Fragment)								●
/:dbj|BAB23738.1|	Ras-related protein Rab-7								●
/:rf|NP_775589.1|	Ras-related protein Rab-8B								●
/:gb|AAF36458.1|	Ras-related protein Rab-11B								●
/:spt|Q8K386|	Ras-related protein Rab-15		●
/:spt|O35963|	Ras-related protein Rab-33B						●
/:spt|Q8BHD0|	Ras-related protein Rab-39A		●
/:rf|NP_077777.1|	Ras-related protein Rap-1B								●
/:trm|Q7TSK4|	Ras-related protein Rap-2A homolog								●
/:rf|XP_356883.1|	~ ribosomal protein S27a		●					●
/:trm|Q9CY62|	Ring finger protein 181		●
/:spt|P08207|	S100 A10, calpactin I light chain								●
/:trm|Q91VU2|	~ transgelin 2 (SM22b)			●
/:trm|Q9Z0H9|	Ubiquitin		●			●		●
/:rf|NP_035824.1|	Voltage-dependent anion channel 1 (VDAC-1)	●			●
