# Supplementary material for: Plasma membrane proteomes of differentially matured dendritic cells identified by LC–MS/MS combined with iTRAQ labelling
Source: J Proteomics. 2012 Jan 4;75(3):938–48. doi: 10.1016/j.jprot.2011.10.010 (PMC3444755; doi:10.1016/j.jprot.2011.10.010)
Supplement: Supp. Table 4 — Total protein hits identified by iTRAQ between SEA-DCs versus MED-DCs. Alphabetical order of the total hits derived from the six MS/MS peak lists from the three iTRAQ experiments comparing SEA-DCs to MED-DCs. For each protein identified, we indicate the number of replicates where it was identified (count); the accession number given by the Mascot search against the CDS mouse database; the number of peptides enabling protein identification; the total number of peptides; the index; the log (ratio) between MED1-DCs (C1) and MED2-DCs (C2); the log(ratio) between SEA-DCs (T) and MED1-DCs; the log(ratio) between SEA-DCs and MED2-DCs; the three respective ratio in the same order; the average log(ratio) between SEA-DCs and MED-DCs; the protein identity and its classification. [file mmc4.xls]

## Sheet: table only
																Classification
Count	Accession No	Hit	Protein S.C. %	Pep Quant	Pep Total	Unique sequences	Index	log(C1:C2)	log(T:C1)	log(T:C2)	C1:C2	T:C1	T:C2	avg(log(T:C))	Protein identities	extracellular	cytosol	cytoskeleton	mitochondrion	ER	Golgi	nucleus	plasma membrane
1	/:spt|Q9CQV8|	130	2.8	2	2	1	606	0.0115704	0.104487	0.115943	1.027	1.272	1.306	0.110215	14-3-3 protein b/a							●
2	/:trm|Q91XV3|	6	34	5	5	5	126	-0.0218195	-0.150581	-0.156767	0.951	0.707	0.697	-0.153674	22 kDa neuronal tissue-enriched acidic protein, NAP-22, BASP-1, CAP-23							●
2	/:trm|Q91XV3|	29	20.5	3	3	3	298	-0.015923	-0.254925	-0.270835	0.964	0.556	0.536	-0.26288	22 kDa neuronal tissue-enriched acidic protein, NAP-22, BASP-1, CAP-23							●
3	/:trm|Q9CXK3|	4	24.9	15	21	9	108	-0.00921731	-0.137272	-0.123782	0.979	0.729	0.752	-0.130527	Actin, a, cardiac			●
3	/:trm|Q9CXK3|	3	24.9	15	21	10	89	0.0119931	-0.151195	-0.139063	1.028	0.706	0.726	-0.145129	Actin, a, cardiac			●
3	/:trm|Q9CXK3|	3	27.3	17	22	11	85	0.0145205	-0.0510982	-0.0366845	1.034	0.889	0.919	-0.0438914	Actin, a, cardiac			●
3	/:rf|NP_031419.1|	1	45.4	22	31	15	31	-0.00877392	-0.131356	-0.133122	0.98	0.739	0.736	-0.132239	Actin, b, cytoplasmic			●
3	/:rf|NP_031419.1|	1	40.5	24	32	15	32	0.00432137	-0.0579919	-0.0540393	1.01	0.875	0.883	-0.0560156	Actin, b, cytoplasmic			●
3	/:rf|NP_031419.1|	1	39	22	34	14	34	0.0103	-0.153045	-0.142668	1.024	0.703	0.72	-0.147856	Actin, b, cytoplasmic			●
3	/:trm|Q7TPD9|	62	19.3	4	4	3	470	-0.0273344	-0.0352691	-0.0629839	0.939	0.922	0.865	-0.0491265	Actin related protein 2/3 complex, subunit 4			●
3	/:trm|Q7TPD9|	47	13.7	3	3	3	355	0.0145205	0.0386202	0.0530784	1.034	1.093	1.13	0.0458493	Actin related protein 2/3 complex, subunit 4			●
3	/:trm|Q7TPD9|	52	13.7	3	3	3	378	0.0182843	-0.0319843	-0.0136762	1.043	0.929	0.969	-0.0228303	Actin related protein 2/3 complex, subunit 4			●
1	/:gb|AAH47530.1|	88	5.2	2	2	2	537	-0.0136762	0.0633334	0.0496056	0.969	1.157	1.121	0.0564695	Actin-related protein 2			●
1	/:rf|XP_129773.2|	81	2	3	3	3	523	-0.00305075	-0.118045	-0.120904	0.993	0.762	0.757	-0.119475	Actin-related protein 2/3 complex subunit 2			●
3	/:trm|Q9DC56|	42	9	4	5	3	340	0.0153598	-0.0305841	-0.0150229	1.036	0.932	0.966	-0.0228035	Actin-related protein 3 homolog			●
3	/:trm|Q9DC56|	34	6.9	3	3	3	325	0.0334238	-0.0362122	-0.00261362	1.08	0.92	0.994	-0.0194129	Actin-related protein 3 homolog			●
3	/:trm|Q9DC56|	37	9.5	4	4	4	390	0.0382226	-0.0741724	-0.0357404	1.092	0.843	0.921	-0.0549564	Actin-related protein 3 homolog			●
3	/:spt|P10107|	6	25.5	9	11	9	147	-0.0181814	-0.108463	-0.126679	0.959	0.779	0.747	-0.117571	Annexin A1, calpactin II								●
3	/:spt|P10107|	8	1.8	10	10	9	145	-0.0070049	-0.0736576	-0.0809219	0.984	0.844	0.83	-0.0772897	Annexin A1, calpactin II								●
3	/:spt|P10107|	5	4.8	14	15	12	123	0.024075	-0.110698	-0.0846002	1.057	0.775	0.823	-0.0976492	Annexin A1, calpactin II								●
3	/:spt|P07356|	4	31.5	11	16	10	105	-0.0433514	-0.0974532	-0.140862	0.905	0.799	0.723	-0.119157	Annexin A2, calpactin I heavy chain								●
3	/:spt|P07356|	3	8.3	23	25	22	87	-0.0127808	-0.0846002	-0.0974532	0.971	0.823	0.799	-0.0910267	Annexin A2, calpactin I heavy chain								●
3	/:spt|P07356|	4	9.8	11	11	11	96	0.00173371	-0.0550241	-0.0535477	1.004	0.881	0.884	-0.0542859	Annexin A2, calpactin I heavy chain								●
3	/:trm|Q7TMN7|	10	22.4	6	9	6	180	-0.0181814	-0.0746879	-0.0931265	0.959	0.842	0.807	-0.0839072	Annexin A4								●
3	/:trm|Q7TMN7|	9	27.1	9	10	9	187	-0.0105502	-0.032452	-0.0565055	0.976	0.928	0.878	-0.0444788	Annexin A4								●
3	/:trm|Q7TMN7|	11	21	7	8	7	171	0.0409977	-0.00656377	0.0342273	1.099	0.985	1.082	0.0138317	Annexin A4								●
3	/:spt|P16460|	76	6	2	3	2	433	0.00603795	0.117934	0.123852	1.014	1.312	1.33	0.120893	Arginosuccinate synthase				●
3	/:spt|P16460|	104	6	3	3	2	565	0.0115704	0.0141003	0.0257154	1.027	1.033	1.061	0.0199079	Arginosuccinate synthase				●
3	/:spt|P16460|	57	3.8	2	3	2	380	0.0534626	0.00560945	0.0588055	1.131	1.013	1.145	0.0322075	Arginosuccinate synthase				●
2	/:trm|Q8VDN2|	68	3.8	3	4	2	403	-0.0486625	0.0305997	-0.0181814	0.894	1.073	0.959	0.00620916	ATPase, Na+K+ transporting, a-1 polypeptide								●
2	/:trm|Q8VDN2|	56	2.8	2	2	2	453	0.0161974	-0.0530567	-0.0366845	1.038	0.885	0.919	-0.0448706	ATPase, Na+K+ transporting, a-1 polypeptide								●
1	/:spt|P97370|	98	7	2	2	2	555	0.0281644	-0.0213631	0.00689371	1.067	0.952	1.016	-0.00723467	ATPase, Na+K+ transporting, b-3 chain								●
1	/:trm|Q8CI65|	79	6.4	2	2	2	515	0.0182843	0.080987	0.0989896	1.043	1.205	1.256	0.0899883	ATP synthase b chain, mitochondrial precursor				●
2	/:pdb|1BZ9_B|	74	15.7	2	2	2	428	-0.0376307	-0.0172766	-0.0545314	0.917	0.961	0.882	-0.035904	b-2-microglobulin precursor								●
2	/:pdb|1BZ9_B|	89	15.7	2	2	2	539	0.00689371	-0.048177	-0.0414361	1.016	0.895	0.909	-0.0448065	b-2-microglobulin precursor								●
3	/:emb|CAA27396.1|	2	45.4	22	31	15	62	-0.0101054	-0.140261	-0.142065	0.977	0.724	0.721	-0.141163	b-actin			●
3	/:emb|CAA27396.1|	2	41	21	34	13	68	0.0141003	-0.161151	-0.14691	1.033	0.69	0.713	-0.154031	b-actin			●
3	/:emb|CAA27396.1|	2	37.5	23	31	14	63	0.0253059	-0.0716041	-0.0570004	1.06	0.848	0.877	-0.0643023	b-actin			●
2	/:trm|Q9D6G4|	50	17	2	2	2	363	-0.00348833	-0.0731433	-0.076756	0.992	0.845	0.838	-0.0749496	Calmodulin 2								●
2	/:trm|Q9D6G4|	70	6.7	2	2	2	494	0.045323	-0.198596	-0.153045	1.11	0.633	0.703	-0.17582	Calmodulin 2								●
3	/:spt|P05555|	55	5	4	5	4	451	-0.0190881	-0.0835461	-0.102923	0.957	0.825	0.789	-0.0932345	CD11b, Integrin a-M precursor (MAC-1, CR-3 a subunit)								●
3	/:spt|P05555|	23	5	5	5	5	268	-0.00744648	-0.05061	-0.0579919	0.983	0.89	0.875	-0.054301	CD11b, Integrin a-M precursor (MAC-1, CR-3 a subunit)								●
3	/:spt|P05555|	38	4.7	4	5	4	337	0.00987563	0.0166155	0.0265333	1.023	1.039	1.063	0.0215744	CD11b, Integrin a-M precursor (MAC-1, CR-3 a subunit)								●
3	/:pir|S04847|	12	12.6	8	9	8	180	0.00130093	0.00560945	0.00689371	1.003	1.013	1.016	0.00625158	CD18, Integrin b-2 precursor (LFA- 1/CR3/P150,95 b-subunit)								●
3	/:pir|S04847|	16	9.5	7	9	6	227	0.00860017	-0.051587	-0.0634863	1.02	0.888	0.864	-0.0575366	CD18, Integrin b-2 precursor (LFA- 1/CR3/P150,95 b-subunit)								●
3	/:pir|S04847|	31	13.7	8	10	7	358	0.0476642	-0.0352691	0.0124154	1.116	0.922	1.029	-0.0114269	CD18, Integrin b-2 precursor (LFA- 1/CR3/P150,95 b-subunit)								●
3	/:trm|Q80X37|	42	4.8	3	3	3	408	-0.0282604	-0.0877779	-0.115771	0.937	0.817	0.766	-0.101775	CD44								●
3	/:trm|Q80X37|	68	3.3	2	2	2	414	-0.0127808	-0.0931265	-0.105684	0.971	0.807	0.784	-0.0994052	CD44								●
3	/:trm|Q80X37|	92	3.3	2	2	1	447	-0.00261362	-0.0315171	-0.0338583	0.994	0.93	0.925	-0.0326877	CD44								●
3	/:spt|P06800|	89	2	3	3	2	442	-0.0757207	0.0257154	-0.0501223	0.84	1.061	0.891	-0.0122035	CD45, Leukocyte common antigen precursor								●
3	/:spt|P06800|	64	2.1	2	2	2	405	0.0338257	-0.0268721	0.00689371	1.081	0.94	1.016	-0.00998922	CD45, Leukocyte common antigen precursor								●
3	/:spt|P06800|	53	6	6	6	4	444	0.0366289	-0.0920515	-0.0555173	1.088	0.809	0.88	-0.0737844	CD45, Leukocyte common antigen precursor								●
2	/:spt|P10852|	69	6	3	3	2	492	0.0145205	-0.0400052	-0.0254883	1.034	0.912	0.943	-0.0327467	CD98 heavy chain (4F2), lymphocyte activation antigen								●
2	/:spt|P10852|	37	2.1	3	4	3	323	0.0305997	-0.0310503	-0.000434512	1.073	0.931	0.999	-0.0157424	CD98 heavy chain (4F2), lymphocyte activation antigen								●
1	/:trm|Q8JZN1|	100	5	2	2	2	558	0.0314085	-0.0186345	0.0128372	1.075	0.958	1.03	-0.00289863	CD301b, Mgl2								●
2	/:pdb|1KZ7_B|	44	14.8	3	3	3	345	-0.0070049	-0.0105502	-0.0177288	0.984	0.976	0.96	-0.0141395	Cell division cycle 42 homolog (cdc42)	●
2	/:pdb|1KZ7_B|	90	9.7	2	2	2	541	0.0297895	-0.0268721	0.00259798	1.071	0.94	1.006	-0.0121371	Cell division cycle 42 homolog (cdc42)	●
1	/:trm|Q80U89|	78	0.8	2	2	2	436	0.0111474	0.124504	0.135769	1.026	1.332	1.367	0.130136	Clathrin, heavy polypeptide								●
2	/:spt|Q9CQI6|	71	14.2	3	3	3	422	-0.0070049	0.135133	0.128076	0.984	1.365	1.343	0.131604	Coactosin-like protein			●
2	/:spt|Q9CQI6|	112	9.9	2	3	1	582	0.0119931	0.0425755	0.0546131	1.028	1.103	1.134	0.0485943	Coactosin-like protein			●
3	/:trm|Q9CX22|	38	10.6	3	3	2	326	-0.0338583	-0.0315171	-0.0655015	0.925	0.93	0.86	-0.0485093	Cofilin 1, non-muscle			●
3	/:trm|Q9CX22|	46	9.1	2	3	2	358	-0.0254883	-0.0589858	-0.0846002	0.943	0.873	0.823	-0.071793	Cofilin 1, non-muscle			●
3	/:trm|Q9CX22|	49	14	4	4	4	430	0.0132587	-0.0457575	-0.032452	1.031	0.9	0.928	-0.0391048	Cofilin 1, non-muscle			●
3	/:trm|Q7TMU0|	26	18.2	6	9	5	326	-0.00392635	-0.069051	-0.0731433	0.991	0.853	0.845	-0.0710971	Coronin, actin binding protein 1A							●
3	/:trm|Q7TMU0|	9	17.2	7	8	7	153	0.0145205	-0.0423927	-0.0277972	1.034	0.907	0.938	-0.0350949	Coronin, actin binding protein 1A							●
3	/:trm|Q7TMU0|	11	21.8	7	10	6	190	0.0157788	-0.0400052	-0.0241089	1.037	0.912	0.946	-0.032057	Coronin, actin binding protein 1A							●
1	/:trm|Q8C6S5|	52	4.9	2	3	2	438	0.0614525	-0.0296531	0.0318123	1.152	0.934	1.076	0.00107957	Cytochrome B-245 heavy chain (P22 phagocyte B-cytochrome)							●
2	/:gb|AAQ97238.1|	17	2.9	6	7	5	226	-0.025028	0.0232525	-0.00174066	0.944	1.055	0.996	0.0107559	Desmoyokin (Fragment), AHNAK								●
2	/:gb|AAQ97238.1|	29	2.8	6	6	5	342	0.0346285	-0.0404816	0.00216606	1.083	0.911	1.005	-0.0191578	Desmoyokin (Fragment), AHNAK								●
1	/:trm|Q61484|	28	3.3	3	5	3	295	0.0338257	-0.0443122	-0.0101054	1.081	0.903	0.977	-0.0272088	Desmoyokin (Fragment), AHNAK								●
2	/:spt|Q9R0P5|	82	9	2	2	2	443	-0.0305841	0.0542299	0.0232525	0.932	1.133	1.055	0.0387412	Destrin (actin-depolymerizing factor)								●
2	/:spt|Q9R0P5|	106	3.5	2	2	2	569	-0.0199966	0.207634	0.187803	0.955	1.613	1.541	0.197719	Destrin (actin-depolymerizing factor)								●
2	/:pir|EFMS1|	117	3.5	2	2	2	589	-0.0390538	0.141763	0.102434	0.914	1.386	1.266	0.122098	Elongation factor 1-a1							●
2	/:pir|EFMS1|	54	6.5	3	5	3	387	-0.011441	0.172019	0.160769	0.974	1.486	1.448	0.166394	Elongation factor 1-a1							●
1	/:rf|NP_031933.1|	110	3.4	2	3	1	578	-0.00833099	0.0913152	0.0831441	0.981	1.234	1.211	0.0872297	Elongation factor 2-b		●
2	/:trm|Q8C543|	90	4.5	2	2	2	444	0.0257154	0.0265333	0.0523091	1.061	1.063	1.128	0.0394212	Embigin, gp-70								●
2	/:trm|Q8C543|	86	4.5	2	2	2	452	0.049218	-0.117475	-0.0680339	1.12	0.763	0.855	-0.0927547	Embigin, gp-70								●
1	/:spt|P17182|	87	4.8	3	3	3	438	0.00902574	0.00774778	0.0166155	1.021	1.018	1.039	0.0121817	~ enolase 1		●
1	/:trm|Q99KT7|	123	5.1	2	2	1	596	-0.0352691	0.0663259	0.0310043	0.922	1.165	1.074	0.0486651	~ enolase 1		●
1	/:spt|Q99L45|	128	1.7	2	2	1	603	0.164353	-0.0545314	0.109916	1.46	0.882	1.288	0.0276922	Eukaryotic initiation factor 2							●
1	/:spt|P10630|	66	3.5	2	2	2	480	0.0326188	0.0640834	0.0965624	1.078	1.159	1.249	0.0803229	Eukaryotic initiation factor 4A-II							●
3	/:dbj|BAB22341.1|	14	14.9	11	15	9	204	-0.00174066	-0.0433514	-0.0452752	0.996	0.905	0.901	-0.0443133	Ezrin			●
3	/:dbj|BAB22341.1|	10	19.4	16	18	14	205	0.00346053	-0.0909791	-0.0877779	1.008	0.811	0.817	-0.0893785	Ezrin			●
3	/:dbj|BAB22341.1|	17	17	9	15	8	242	0.0314085	-0.108463	-0.0909791	1.075	0.779	0.811	-0.0997208	Ezrin			●
3	/:spt|P20491|	43	22.8	2	2	2	353	-0.033389	-0.0660068	-0.0996329	0.926	0.859	0.795	-0.0828199	FceRI								●
3	/:spt|P20491|	58	25	2	2	2	382	-0.0101054	-0.0381045	-0.047692	0.977	0.916	0.896	-0.0428983	FceRI								●
3	/:spt|P20491|	75	29	2	2	1	508	0.0128372	-0.0381045	-0.0254883	1.03	0.916	0.943	-0.0317964	FceRI								●
1	/:trm|Q8K1B8|	54	4	2	2	2	446	0.00732095	0.0277572	0.0350293	1.017	1.066	1.084	0.0313932	Fermitin family homolog 3			●
2	/:rf|XP_207130.3|	19	6	9	9	3.9	240	0.00475116	0.00432137	0.00774778	1.011	1.01	1.018	0.00603458	Filamin, a			●			●
2	/:rf|XP_207130.3|	33	5.3	9	12	9	374	0.0378248	0.0236639	0.058426	1.091	1.056	1.144	0.041045	Filamin, a			●			●
1	/:spt|Q8BTM8|	42	2.1	5	5	5	351	-0.00392635	0.0362295	0.0326188	0.991	1.087	1.078	0.0344242	Filamin, a			●			●
3	/:spt|P05064|	8	21.3	8	8	8	162	-0.00921731	0.0546131	0.0390173	0.979	1.134	1.094	0.0468152	Fructose-bisphosphate aldolase A		●
3	/:spt|P05064|	18	5.3	4	5	4	231	-0.00656377	0.00860017	-0.0199966	0.985	1.02	0.955	-0.00569823	Fructose-bisphosphate aldolase A		●
3	/:spt|P05064|	11	8.6	10	10	8	215	-0.00217692	0.0519239	0.0354297	0.995	1.127	1.085	0.0436768	Fructose-bisphosphate aldolase A		●
3	/:trm|Q8C253|	33	23.5	5	6	4	312	0.0228406	0.124178	0.147367	1.054	1.331	1.404	0.135773	Galectin-3, MAC-2 antigen	●	●					●
3	/:trm|Q8C253|	13	24.2	6	7	5	203	0.0358298	0.00346053	0.0565237	1.086	1.008	1.139	0.0299921	Galectin-3, MAC-2 antigen	●	●					●
3	/:trm|Q8C253|	19	23.8	6	7	6	280	0.0413927	-0.0371573	0.00432137	1.1	0.918	1.01	-0.016418	Galectin-3, MAC-2 antigen	●	●					●
2	/:spt|P16858|	26	10	2	3	2	287	-0.0329203	0.00389117	-0.0291884	0.927	1.009	0.935	-0.0126486	Glyceraldehyde 3-phosphate dehydrogenase (GAPDH)		●
2	/:spt|P16858|	45	7.7	2	2	2	414	0.0386202	0.0273496	0.065953	1.093	1.065	1.164	0.0466513	Glyceraldehyde 3-phosphate dehydrogenase (GAPDH)		●
2	/:trm|Q9CYL5|	23	19.2	2	3	2	277	0.0115704	-0.0893756	-0.0777937	1.027	0.814	0.836	-0.0835847	Golgi-associated plant pathogenesis-related protein 1 (GAPR-1)	●					●
2	/:trm|Q9CYL5|	41	4.5	3	4	3	335	0.0182843	-0.0218195	-0.00348833	1.043	0.951	0.992	-0.0126539	Golgi-associated plant pathogenesis-related protein 1 (GAPR-1)	●					●
1	/:trm|Q99LF6|	107	6.3	3	4	2	573	-0.0462403	0.124178	0.0777312	0.899	1.331	1.196	0.100955	~ GRP-58	●				●
3	/:rf|NP_034442.1|	60	7.3	3	4	3	463	-0.0109954	-0.0772745	-0.0877779	0.975	0.837	0.817	-0.0825262	Guanine nucleotide-binding protein, b-2 subunit								●
3	/:rf|NP_034442.1|	55	3.1	3	4	3	376	0.00173371	0.000867722	0.00216606	1.004	1.002	1.005	0.00151689	Guanine nucleotide-binding protein, b-2 subunit								●
3	/:rf|NP_034442.1|	32	16.6	2	5	2	317	0.00389117	-0.114639	-0.110698	1.009	0.768	0.775	-0.112669	Guanine nucleotide-binding protein, b-2 subunit								●
3	/:spt|P08752|	10	14.7	7	10	7	163	0.00774778	-0.0624821	-0.0467237	1.018	0.866	0.898	-0.0546029	Guanine nucleotide-binding protein G(i), a-2 subunit								●
3	/:spt|P08752|	7	14.5	9	10	8	165	0.0149403	-0.120904	-0.106238	1.035	0.757	0.783	-0.113571	Guanine nucleotide-binding protein G(i), a-2 subunit								●
3	/:spt|P08752|	7	21.4	6	7	6	154	0.0174507	-0.0963675	-0.111821	1.041	0.801	0.773	-0.104094	Guanine nucleotide-binding protein G(i), a-2 subunit								●
2	/:spt|Q9DC51|	28	7.6	4	5	4	336	0.00987563	-0.130768	-0.120331	1.023	0.74	0.758	-0.12555	Guanine nucleotide-binding protein G(i), a-3 subunit								●
2	/:spt|Q9DC51|	30	4.2	2	4	2	299	0.069298	-0.0835461	-0.0141246	1.173	0.825	0.968	-0.0488353	Guanine nucleotide-binding protein G(i), a-3 subunit								●
3	/:pir|RGMSA1|	39	4.6	2	2	2	339	0.0236639	-0.0788339	-0.0550241	1.056	0.834	0.881	-0.066929	Guanine nucleotide-binding protein G(S), a subunit								●
3	/:pir|RGMSA1|	35	11.3	3	4	3	317	0.0374265	-0.0268721	0.0107239	1.09	0.94	1.025	-0.00807414	Guanine nucleotide-binding protein G(S), a subunit								●
3	/:pir|RGMSA1|	61	8.3	2	3	2	466	0.0824263	-0.199971	-0.117475	1.209	0.631	0.763	-0.158723	Guanine nucleotide-binding protein G(S), a subunit								●
1	/:dbj|BAB32354.1|	65	21.1	3	3	3	478	-0.00524306	0.194514	0.189209	0.988	1.565	1.546	0.191862	H2A histone family, member Z							●
3	/:trm|Q8CGP1|	22	24	5	7	4	274	-0.05061	0.441066	0.390228	0.89	2.761	2.456	0.415647	H2B histone family, member A							●
3	/:trm|Q8CGP1|	30	19.5	4	6	4	348	-0.00966115	0.205475	0.1959	0.978	1.605	1.57	0.200687	H2B histone family, member A							●
3	/:trm|Q8CGP1|	26	19.5	4	4	4	280	0.00774778	0.392169	0.399847	1.018	2.467	2.511	0.396008	H2B histone family, member A							●
3	/:pdb|1K2D_A|	24	12.9	2	2	2	270	-0.0530567	0.0511525	-0.00174066	0.885	1.125	0.996	0.0247059	H-2 class II histocompatibility antigen, A-B a chain precursor (I-Aa)								●
3	/:pdb|1K2D_A|	35	12.9	2	3	2	380	-0.00744648	-0.189767	-0.197226	0.983	0.646	0.635	-0.193497	H-2 class II histocompatibility antigen, A-B a chain precursor (I-Aa)								●
3	/:pdb|1K2D_A|	25	12.9	2	2	2	284	-0.000434512	-0.165579	-0.166216	0.999	0.683	0.682	-0.165897	H-2 class II histocompatibility antigen, A-B a chain precursor (I-Aa)								●
2	/:trm|Q7YQ01|	25	36.3	5	6	4	276	-0.00261362	0.0310043	0.0281644	0.994	1.074	1.067	0.0295844	H-2 class II histocompatibility antigen A b (fragment)								●
2	/:trm|Q7YQ01|	36	36.3	5	6	5	386	0.00987563	-0.140261	-0.130182	1.023	0.724	0.741	-0.135222	H-2 class II histocompatibility antigen A b (fragment)								●
1	/:trm|Q9TP17|	40	25.3	5	6	5	345	0	-0.107349	-0.107349	1	0.781	0.781	-0.107349	H-2 class II histocompatibility antigen, A b chain precursor (I-A)								●
2	/:spt|P01899|	24	21.6	8	8	8	310	0.0111474	-0.0741724	-0.0634863	1.026	0.843	0.864	-0.0688293	H-2 class I histocompatibility antigen, D-B a chain precursor (H-2Db)								●
2	/:spt|P01899|	21	14	5	6	4	259	0.0132587	-0.00436481	0.00902574	1.031	0.99	1.021	0.00233047	H-2 class I histocompatibility antigen, D-B a chain precursor (H-2Db)								●
1	/:pdb|1BZ9_A|	53	16.7	3	4	2	382	0.000434077	-0.0301184	-0.0296531	1.001	0.933	0.934	-0.0298857	H-2 class I histocompatibility antigen, D-B a chain precursor (H-2Db)								●
3	/:pdb|1FO0_H|	39	12.7	3	3	3	394	-0.0329203	-0.10902	-0.142065	0.927	0.778	0.721	-0.125543	H-2 class I histocompatibility antigen, K-B a chain precursor (H-2Kb)								●
3	/:pdb|1FO0_H|	46	12.7	3	3	3	352	0.00774778	-0.00392635	0.00346053	1.018	0.991	1.008	-0.000232907	H-2 class I histocompatibility antigen, K-B a chain precursor (H-2Kb)								●
3	/:pdb|1FO0_H|	61	10.7	2	2	2	400	0.0546131	-0.0150229	0.0398106	1.134	0.966	1.096	0.0123938	H-2 class I histocompatibility antigen, K-B a chain precursor (H-2Kb)								●
2	/:trm|Q8CGN9|	50	16	2	5	2	371	-0.0565055	0.418135	0.361539	0.878	2.619	2.299	0.389837	H3 histone, family 3A							●
2	/:trm|Q8CGN9|	80	16	4	5	3	520	0.00216606	0.212188	0.214314	1.005	1.63	1.638	0.213251	H3 histone, family 3A							●
2	/:spt|P08109|	18	7.9	4	5	3	247	-0.00436481	0.167613	0.162863	0.99	1.471	1.455	0.165238	Heat shock cognate 71KDa protein				●
2	/:spt|P08109|	23	3.3	6	6	6	302	0.000867722	0.0965624	0.0972573	1.002	1.249	1.251	0.0969099	Heat shock cognate 71KDa protein				●
1	/:trm|Q99KD7|	36	4.1	2	2	2	319	-0.00744648	0.101403	0.0937718	0.983	1.263	1.241	0.0975876	Heat shock cognate 71KDa protein				●
1	/:trm|Q80Y52|	22	8.1	5	6	4	296	0.0170333	0.139564	0.156549	1.04	1.379	1.434	0.148057	Heat shock protein HSP90-a		●
3	/:pir|HHMS84|	31	5.9	4	5	4	304	-0.0319843	0.187803	0.155943	0.929	1.541	1.432	0.171873	Heat shock protein HSP90-b		●
3	/:pir|HHMS84|	20	5.9	4	5	4	259	-0.0227338	0.343409	0.320562	0.949	2.205	2.092	0.331985	Heat shock protein HSP90-b		●
3	/:pir|HHMS84|	16	11.1	8	8	7	262	0.00902574	0.181272	0.190332	1.021	1.518	1.55	0.185802	Heat shock protein HSP90-b		●
3	/:trm|Q922I8|	46	10	3	5	3	419	-0.0347983	-0.0809219	-0.115771	0.923	0.83	0.766	-0.0983466	Hematopoietic cell specific Lyn substrate 1		●		●			●
3	/:trm|Q922I8|	49	16	2	2	2	366	-0.0287242	-0.0741724	-0.102923	0.936	0.843	0.789	-0.0885477	Hematopoietic cell specific Lyn substrate 1		●		●			●
3	/:trm|Q922I8|	48	5.6	2	2	2	357	0.0322157	-0.0619809	-0.0301184	1.077	0.867	0.933	-0.0460496	Hematopoietic cell specific Lyn substrate 1		●		●			●
2	/:trm|Q80WC8|	14	47.2	7	10	7	245	0.00646604	0.187521	0.194237	1.015	1.54	1.564	0.190879	Histone 1, H4i							●
2	/:trm|Q80WC8|	19	47.2	6	7	7	254	0.0132587	0.312812	0.326336	1.031	2.055	2.12	0.319574	Histone 1, H4i							●
2	/:spt|P15864|	14	16.3	6	6	6	209	-0.02365	0.314499	0.290925	0.947	2.063	1.954	0.302712	Histone H1.2 (H1C)							●
2	/:spt|P15864|	13	13.7	7	7	7	235	0.00560945	0.203848	0.209515	1.013	1.599	1.62	0.206682	Histone H1.2 (H1C)							●
1	/:spt|P43274|	32	8.9	4	4	4	362	-0.000434512	0.157759	0.157154	0.999	1.438	1.436	0.157457	Histone H1.4 (H1E)							●
2	/:spt|P43276|	36	11	2	3	2	331	0.0107239	0.252368	0.263162	1.025	1.788	1.833	0.257765	Histone H1.5 (H1b)							●
2	/:spt|P43276|	95	9	2	2	1	549	0.0145205	0.13258	0.147058	1.034	1.357	1.403	0.139819	Histone H1.5 (H1b)							●
1	/:trm|Q9D0C9|	65	29.7	4	5	3	395	0.0374265	0.252125	0.289589	1.09	1.787	1.948	0.270857	Histone H4							●
3	/:trm|Q8BFU2|	47	18.4	3	4	3	362	-0.0296531	0.34811	0.318272	0.934	2.229	2.081	0.333191	Histone protein, family H2A							●
3	/:trm|Q8BFU2|	34	23.9	3	3	3	377	-0.00217692	0.199206	0.197281	0.995	1.582	1.575	0.198244	Histone protein, family H2A							●
3	/:trm|Q8BFU2|	32	19.1	2	2	2	306	0.0124154	0.355643	0.367915	1.029	2.268	2.333	0.361779	Histone protein, family H2A							●
1	/:spt|Q61792|	51	11.5	3	5	2	368	-0.0245682	0.0232525	-0.00130484	0.945	1.055	0.997	0.0109738	Lasp-1, LIM and SH3 protein 1			●
2	/:pir|I49445|	13	15	7	9	7	189	-0.0347983	0.0895519	0.0549959	0.923	1.229	1.135	0.0722739	Lymphocyte cytosolic protein 1, 65 kDa macrophage protein								●
2	/:pir|I49445|	15	13.3	9	9	9	218	-0.00130484	0.130655	0.12969	0.997	1.351	1.348	0.130173	Lymphocyte cytosolic protein 1, 65 kDa macrophage protein								●
1	/:spt|Q61233|	12	4	11	13	10	228	-0.02365	0.106531	0.0831441	0.947	1.278	1.211	0.0948375	Lymphocyte cytosolic protein 1, 65 kDa macrophage protein								●
3	/:trm|Q99L65|	17	16.4	4	4	4	266	-0.0319843	-0.199283	-0.230623	0.929	0.632	0.588	-0.214953	~ lymphocyte specific 1 (LSP1)								●
3	/:trm|Q99L65|	12	21.1	5	6	4	196	0.00518051	-0.148742	-0.143876	1.012	0.71	0.718	-0.146309	~ lymphocyte specific 1 (LSP1)								●
3	/:trm|Q99L65|	22	17.4	4	4	3	263	0.0244857	-0.115771	-0.0909791	1.058	0.766	0.811	-0.103375	~ lymphocyte specific 1 (LSP1)								●
1	/:pdb|1IVM_A|	77	15.4	2	2	2	512	-0.00174066	0.0606978	0.0591846	0.996	1.15	1.146	0.0599412	Lysozyme C, type M precursor		●
3	/:trm|Q99LB4|	27	14.3	4	5	4	331	-0.00656377	0.00518051	-0.00174066	0.985	1.012	0.996	0.00171993	Macrophage capping protein (Actin-capping protein GCAP39)		●					●
3	/:trm|Q99LB4|	15	18.7	6	7	5	211	-0.000434512	0.0330214	0.0326188	0.999	1.079	1.078	0.0328201	Macrophage capping protein (Actin-capping protein GCAP39)		●					●
3	/:trm|Q99LB4|	24	15.6	4	5	4	282	0.00216606	0.0569049	0.0588055	1.005	1.14	1.145	0.0578552	Macrophage capping protein (Actin-capping protein GCAP39)		●					●
1	/:trm|Q8R1P0|	96	11.6	3	3	2	552	0.0094509	0.106871	0.116608	1.022	1.279	1.308	0.111739	Malate dehydrogenase				●
3	/:spt|P26041|	6	29.6	28	32	17	155	0.00173371	-0.101275	-0.0996329	1.004	0.792	0.795	-0.100454	Moesin (Membrane-organizing extension spike protein)								●
3	/:spt|P26041|	5	14.1	20	25	16	121	0.00817418	-0.0525663	-0.0319843	1.019	0.886	0.929	-0.0422753	Moesin (Membrane-organizing extension spike protein)								●
3	/:spt|P26041|	5	18.4	22	31	27	136	0.024075	-0.106793	-0.0824945	1.057	0.782	0.827	-0.0946439	Moesin (Membrane-organizing extension spike protein)								●
3	/:pdb|2ZNC|	72	9.7	2	3	2	425	-0.0347983	-0.0329203	-0.0675262	0.923	0.927	0.856	-0.0502233	Murine Carbonic Anhydrase IV								●
3	/:pdb|2ZNC|	43	8.3	2	2	2	410	0.0153598	-0.0540393	-0.0385789	1.036	0.883	0.915	-0.0463091	Murine Carbonic Anhydrase IV								●
3	/:pdb|2ZNC|	43	7	2	2	2	342	0.0191163	-0.112946	-0.0942041	1.045	0.771	0.805	-0.103575	Murine Carbonic Anhydrase IV								●
2	/:spt|Q9WTI7|	82	2	2	2	2	426	-0.00436481	0.00302947	-0.00130484	0.99	1.007	0.997	0.000862314	Myosin 1c			●
2	/:spt|Q9WTI7|	92	3	3	3	3	545	0.00987563	0.00346053	0.0132587	1.023	1.008	1.031	0.0083596	Myosin 1c			●
3	/:trm|Q8R019|	33	10.3	3	5	3	322	-0.0141246	0.0374265	0.0232525	0.968	1.09	1.055	0.0303395	Myosin 1g			●
3	/:trm|Q8R019|	28	3	5	5	5	290	-0.00524306	-0.0118872	-0.0172766	0.988	0.973	0.961	-0.0145819	Myosin 1g			●
3	/:trm|Q8R019|	18	14.4	7	7	7	273	0.0178677	-0.0629839	-0.0452752	1.042	0.865	0.901	-0.0541296	Myosin 1g			●
3	/:rf|NP_034990.1|	41	12.5	3	3	3	405	-0.0438316	-0.118615	-0.162412	0.904	0.761	0.688	-0.140513	Myosin light chain, alkali, nonmuscle			●
3	/:rf|NP_034990.1|	30	21.4	3	3	3	301	-0.0319843	-0.0371573	-0.069051	0.929	0.918	0.853	-0.0531041	Myosin light chain, alkali, nonmuscle			●
3	/:rf|NP_034990.1|	67	12.5	2	2	2	399	-0.0296531	-0.0545314	-0.0840728	0.934	0.882	0.824	-0.0693021	Myosin light chain, alkali, nonmuscle			●
3	/:trm|Q8VDD5|	86	1.1	3	3	2	435	-0.0589858	0.16346	0.104487	0.873	1.457	1.272	0.133973	Nonmuscle heavy chain myosin II-A								●
3	/:trm|Q8VDD5|	35	1.3	2	3	2	328	-0.0241089	0.102777	0.0788192	0.946	1.267	1.199	0.0907979	Nonmuscle heavy chain myosin II-A								●
3	/:trm|Q8VDD5|	68	2.8	5	8	4	489	0.0253059	0.114944	0.140194	1.06	1.303	1.381	0.127569	Nonmuscle heavy chain myosin II-A								●
1	/:spt|P17742|	20	8.3	6	6	6	286	0.0224284	0.165541	0.188084	1.053	1.464	1.542	0.176813	Peptidyl-prolyl cis-trans isomerase		●
1	/:spt|P26883|	113	25	2	2	2	584	0.00689371	0.0737184	0.080987	1.016	1.185	1.205	0.0773527	Peptidyl-prolyl cis-trans isomerase		●
3	/:trm|Q9CWI2|	21	32.2	7	8	6	267	-0.0291884	0.161068	0.131939	0.935	1.449	1.355	0.146504	Peroxiredoxin 1 (MSP23)		●
3	/:trm|Q9CWI2|	15	34.4	8	9	8	254	-0.00480371	0.079543	0.0748164	0.989	1.201	1.188	0.0771797	Peroxiredoxin 1 (MSP23)		●
3	/:trm|Q9CWI2|	16	27.8	8	8	6	219	0.000434077	0.075547	0.0759118	1.001	1.19	1.191	0.0757294	Peroxiredoxin 1 (MSP23)		●
1	/:spt|P10924|	71	9.4	2	2	2	496	-0.0520764	0.150142	0.0979511	0.887	1.413	1.253	0.124047	Profilin I			●				●
1	/:trm|Q922R8|	85	2.7	2	2	2	533	0.00774778	0.140822	0.148603	1.018	1.383	1.408	0.144712	~ protein disulfide isomerase (PDI) related protein	●				●
1	/:pir|TVMSHC|	80	4.7	2	3	2	422	-0.00217692	-0.011441	-0.0132283	0.995	0.974	0.97	-0.0123347	Protein-tyrosine kinase hck								●
3	/:trm|Q91YI8|	83	5.3	3	3	2	429	-0.00480371	0.143327	0.138618	0.989	1.391	1.376	0.140973	Pyruvate kinase 3				●
3	/:trm|Q91YI8|	83	5.9	3	4	3	447	0.00987563	0.114611	0.124178	1.023	1.302	1.331	0.119395	Pyruvate kinase 3				●
3	/:trm|Q91YI8|	40	14.8	7	8	6	402	0.0145205	0.0849336	0.0996806	1.034	1.216	1.258	0.0923071	Pyruvate kinase 3				●
2	/:spt|P26043|	20	9	11	13	9	253	0.0136797	-0.05061	-0.0315171	1.032	0.89	0.93	-0.0410635	Radixin								●
2	/:spt|P26043|	31	10.7	7	11	6	312	0.0523091	-0.136083	-0.0840728	1.128	0.731	0.824	-0.110078	Radixin								●
2	/:spt|Q9JKF1|	47	2	2	4	2	423	0.00389117	-0.0443122	-0.0404816	1.009	0.903	0.911	-0.0423969	Ras GTPase-activating-like protein (IQGAP1)		●
2	/:spt|Q9JKF1|	29	0.4	3	5	2	295	0.0402066	-0.0851282	-0.0447935	1.097	0.822	0.902	-0.0649608	Ras GTPase-activating-like protein (IQGAP1)		●
1	/:rf|NP_062512.1|	73	14.2	2	2	2	411	0.0762763	0.0244857	0.100715	1.192	1.058	1.261	0.0626004	Ras homolog gene family, member G								●
2	/:trm|Q9D859|	83	14.9	4	4	4	528	-0.00833099	-0.0209071	-0.0291884	0.981	0.953	0.935	-0.0250477	Ras-related C3 botulinum toxin substrate 1, Rac-1								●
2	/:trm|Q9D859|	49	13.1	4	4	4	361	0.0374265	0.0297895	0.0670709	1.09	1.071	1.167	0.0484302	Ras-related C3 botulinum toxin substrate 1, Rac-1								●
1	/:spt|Q05144|	84	6.4	3	3	3	531	0.00173371	-0.0264104	-0.0241089	1.004	0.941	0.946	-0.0252596	Ras-related C3 botulinum toxin substrate 2, Rac-2								●
1	/:trm|Q8QZS2|	79	12.7	2	3	2	439	-0.0172766	-0.00392635	-0.0213631	0.961	0.991	0.952	-0.0126447	~ ras-related C3 botulinum toxin substrate 3, Rac-3 (Fragment)								●
1	/:gb|AAH27378.1|	44	14	2	2	2	412	0.0891984	-0.0154727	0.0737184	1.228	0.965	1.185	0.0291228	Ras-related protein Rab-5C		●
2	/:dbj|BAB23738.1|	39	14.6	3	4	3	330	-0.025028	0.11694	0.091667	0.944	1.309	1.235	0.104303	Ras-related protein Rab-7								●
2	/:dbj|BAB23738.1|	51	14.6	3	4	3	435	-0.00261362	0.0402066	0.0378248	0.994	1.097	1.091	0.0390157	Ras-related protein Rab-7								●
1	/:trm|Q8VCF6|	74	13.5	3	3	3	506	-0.00921731	0.0301948	0.0211893	0.979	1.072	1.05	0.025692	Ras-related protein Rab-8A		●
2	/:rf|NP_775589.1|	54	3.3	2	2	2	372	-0.0310503	-0.00305075	-0.0338583	0.931	0.993	0.925	-0.0184545	Ras-related protein Rab-8B								●
2	/:rf|NP_775589.1|	48	4.5	3	3	3	426	-0.00524306	-0.0264104	-0.0319843	0.988	0.941	0.929	-0.0291973	Ras-related protein Rab-8B								●
2	/:rf|NP_077777.1|	57	16.2	3	4	3	457	-0.0390538	-0.05061	-0.0893756	0.914	0.89	0.814	-0.0699928	Ras-related protein Rap-1B								●
2	/:rf|NP_077777.1|	45	10.5	2	4	2	349	0.00646604	-0.0565055	-0.0501223	1.015	0.878	0.891	-0.0533139	Ras-related protein Rap-1B								●
3	/:spt|P31725|	27	19.4	2	3	2	290	-0.0172766	0.204391	0.186956	0.961	1.601	1.538	0.195674	S100 A9, calgranulin B, MRP-14								●
3	/:spt|P31725|	25	16.4	6	7	4	317	0.00518051	0.1329	0.137987	1.012	1.358	1.374	0.135443	S100 A9, calgranulin B, MRP-14								●
3	/:spt|P31725|	27	26.8	5	5	4	285	0.00603795	0.0791812	0.0852906	1.014	1.2	1.217	0.0822359	S100 A9, calgranulin B, MRP-14								●
1	/:spt|P08207|	76	14.7	2	2	2	510	0.00475116	-0.157391	-0.152427	1.011	0.696	0.704	-0.154909	S100 A10, calpactin I light chain								●
2	/:spt|P26039|	59	1	3	3	2	385	-0.0381045	0.121231	0.0831441	0.916	1.322	1.211	0.102188	Talin-1			●
2	/:spt|P26039|	105	1	2	2	2	567	-0.0109954	0.109241	0.0979511	0.975	1.286	1.253	0.103596	Talin-1			●
3	/:trm|Q91VU2|	8	41.7	11	12	9	177	-0.0118872	-0.0942041	-0.105684	0.973	0.805	0.784	-0.099944	~ transgelin 2 (SM22b)			●
3	/:trm|Q91VU2|	7	38.1	8	9	7	135	0.00732095	-0.00877392	-0.00130484	1.017	0.98	0.997	-0.00503938	~ transgelin 2 (SM22b)			●
3	/:trm|Q91VU2|	9	41.2	7	9	7	171	0.0103	-0.0851282	-0.0746879	1.024	0.822	0.842	-0.079908	~ transgelin 2 (SM22b)			●
1	/:dbj|BAB27292.1|	66	12.5	2	2	2	397	0.00173371	0.166134	0.167613	1.004	1.466	1.471	0.166873	Tubulin b5		●
1	/:trm|Q91VD2|	72	6.4	3	4	1	500	0.0437551	-0.0772745	-0.033389	1.106	0.837	0.926	-0.0553318	Vasodilator-stimulated phosphoprotein (VASP)								●
2	/:spt|P20152|	21	8.3	4	4	4	290	-0.00305075	0.152594	0.149219	0.993	1.421	1.41	0.150907	Vimentin		●					●
2	/:spt|P20152|	70	9.7	2	4	1	419	-0.000869459	0.20085	0.199755	0.998	1.588	1.584	0.200303	Vimentin		●					●
