# Supplementary material for: Plasma membrane proteomes of differentially matured dendritic cells identified by LC–MS/MS combined with iTRAQ labelling
Source: J Proteomics. 2012 Jan 4;75(3):938–48. doi: 10.1016/j.jprot.2011.10.010 (PMC3444755; doi:10.1016/j.jprot.2011.10.010)
Supplement: Supp. Table 5 — Total protein hits identified by iTRAQ between LPS-DCs versus MED-DCs. Alphabetical order of the total hits derived from the six MS/MS peak lists from the three iTRAQ experiments comparing LPS-DCs to MED-DCs. For each protein identified, we indicate the number of replicates where it was identified (count); the accession number given by the Mascot search against the CDS mouse database; the number of peptides enabling protein identification; the total number of peptides; the index; the log(ratio) between MED1-DCs (C1) and MED2-DCs (C2); the log(ratio) between LPS-DCs (T) and MED1-DCs; the log(ratio) between LPS-DCs and MED2-DCs; the three respective ratio in the same order; the average log(ratio) between LPS-DCs and MED-DCs; the protein identity and its classification. [file mmc5.xls]

## Sheet: table only
																Classification
Count	Accession No	Hit	Protein % S.C.	Peptide Quant	Peptide Total	Unique seqences	Index	log(C1:C2)	log(T:C1)	log(T:C2)	C1:C2	T:C1	T:C2	avg(log(T:C))	Protein identities	extracellular	cytosol	cytoskeleton	mitochondrion	ER	Golgi	nucleus	plasma membrane
3	/:trm|Q91XV3|	8	29.7	7	7	5	184	-0.0996329	0.258398	0.168203	0.795	1.813	1.473	0.2133	22 kDa neuronal tissue-enriched acidic protein, NAP-22, BASP-1, CAP-23							●
3	/:trm|Q91XV3|	13	17.2	3	3	3	176	-0.0264104	0.123198	0.0965624	0.941	1.328	1.249	0.10988	22 kDa neuronal tissue-enriched acidic protein, NAP-22, BASP-1, CAP-23							●
3	/:trm|Q91XV3|	8	22.2	3	4	3	100	0.0115704	0.0472749	0.062582	1.027	1.115	1.155	0.0549284	22 kDa neuronal tissue-enriched acidic protein, NAP-22, BASP-1, CAP-23							●
1	/:spt|P58242|	43	5.1	3	3	2	284	0.0441476	0.00389117	0.0476642	1.107	1.009	1.116	0.0257777	Acid sphingomyelinase-(ASM) like phosphodiesterase 3b precursor	●
2	/:rf|XP_142198.3|	13	33.7	2	17	10	248	-0.282329	0.187239	-0.094744	0.522	1.539	0.804	0.0462473	~ actin			●
2	/:rf|XP_142198.3|	10	4.3	2	4	2	111	0.0920185	-	-	1.236	-	-	-	~ actin			●
3	/:trm|Q9CXK3|	3	26.6	24	32	9	114	-0.115205	0.0370279	-0.0788339	0.767	1.089	0.834	-0.020903	Actin, a, cardiac			●
3	/:trm|Q9CXK3|	4	24.6	16	21	9	96	0.0157788	0.0257154	0.0346285	1.037	1.061	1.083	0.0301719	Actin, a, cardiac			●
3	/:trm|Q9CXK3|	4	26.6	10	13	9	65	0.0366289	-0.069051	-0.0491485	1.088	0.853	0.893	-0.0590998	Actin, a, cardiac			●
3	/:rf|NP_031419.1|	1	45.4	29	42	14	42	-0.0452752	-0.015923	-0.0609802	0.901	0.964	0.869	-0.0384516	Actin, b, cytoplasmic			●
3	/:rf|NP_031419.1|	1	37.8	22	29	14	29	0.0153598	0.0157788	0.0370279	1.036	1.037	1.089	0.0264033	Actin, b, cytoplasmic			●
3	/:rf|NP_031419.1|	1	34.6	12	18	11	18	0.0342273	-0.0419142	-0.0195421	1.082	0.908	0.956	-0.0307281	Actin, b, cytoplasmic			●
1	/:spt|P48962|	17	19.6	6	7	6	196	-0.0433514	-0.127261	-0.170696	0.905	0.746	0.675	-0.148979	ADP/ATP translocase 1				●
2	/:pir|S31814|	9	25.2	8	9	8	154	0.00216606	-0.177832	-0.175874	1.005	0.664	0.667	-0.176853	ADP/ATP translocase 2				●
2	/:pir|S31814|	14	15.9	4	6	4	130	0.0370279	-0.0376307	-0.000869459	1.089	0.917	0.998	-0.0192501	ADP/ATP translocase 2				●
2	/:spt|P10107|	7	31.4	11	12	10	133	-0.0168249	0.00603795	-0.0105502	0.962	1.014	0.976	-0.00225611	Annexin A1, calpactin II								●
2	/:spt|P10107|	15	21.4	7	10	5	265	0.0406023	0.0433623	0.0838608	1.098	1.105	1.213	0.0636115	Annexin A1, calpactin II								●
3	/:spt|P07356|	3	37.5	16	18	15	75	-0.0409586	0.139249	0.0979511	0.91	1.378	1.253	0.1186	Annexin A2, calpactin I heavy chain								●
3	/:spt|P07356|	6	22.9	10	14	6	163	0.00518051	0.398981	0.403978	1.012	2.506	2.535	0.40148	Annexin A2, calpactin I heavy chain								●
3	/:spt|P07356|	12	13.9	4	5	4	119	0.0094509	-0.0574959	-0.0550241	1.022	0.876	0.881	-0.05626	Annexin A2, calpactin I heavy chain								●
3	/:trm|Q7TMN7|	5	33.9	10	16	7	149	-0.0819697	0.116276	0.0342273	0.828	1.307	1.082	0.0752514	Annexin A4								●
3	/:trm|Q7TMN7|	3	45.9	11	17	9	52	-0.0629839	0.193681	0.149835	0.865	1.562	1.412	0.171758	Annexin A4								●
3	/:trm|Q7TMN7|	6	27.4	9	10	9	121	-0.00348833	0.0119931	0.00817418	0.992	1.028	1.019	0.0100836	Annexin A4								●
3	/:spt|P48036|	7	27.1	8	11	8	96	-0.0395292	-0.170053	-0.209715	0.913	0.676	0.617	-0.189884	Annexin A5								●
3	/:spt|P48036|	12	20.3	8	12	5	241	-0.0264104	0.152594	0.126131	0.941	1.421	1.337	0.139363	Annexin A5								●
3	/:spt|P48036|	10	24.2	8	10	8	164	-0.00480371	-0.0154727	-0.0199966	0.989	0.965	0.955	-0.0177347	Annexin A5								●
2	/:spt|Q03265|	41	3.6	2	2	2	279	0.0228406	-0.158641	-0.136083	1.054	0.694	0.731	-0.147362	ATP synthase a chain, mitochondrial precursor	●			●
2	/:spt|Q03265|	33	5.3	2	5	2	375	0.0457141	-0.239578	-0.19382	1.111	0.576	0.64	-0.216699	ATP synthase a chain, mitochondrial precursor	●			●
2	/:trm|Q8CI65|	61	5.1	2	3	2	314	0.0425755	-0.184422	-0.141463	1.103	0.654	0.722	-0.162943	ATP synthase b chain, mitochondrial precursor				●
2	/:trm|Q8CI65|	45	11.7	2	4	2	408	0.123525	-0.371611	-0.247952	1.329	0.425	0.565	-0.309781	ATP synthase b chain, mitochondrial precursor				●
3	/:emb|CAA27396.1|	2	45.2	27	40	13	82	-0.0634863	-0.0231917	-0.0867161	0.864	0.948	0.819	-0.0549539	b-actin			●
3	/:emb|CAA27396.1|	2	37.4	21	28	13	57	0.0132587	0.00346053	0.024075	1.031	1.008	1.057	0.0137678	b-actin			●
3	/:emb|CAA27396.1|	2	33.7	11	17	10	35	0.0310043	-0.0338583	-0.0195421	1.074	0.925	0.956	-0.0267002	b-actin			●
1	/:pdb|1BZ9_B|	36	15.7	3	3	2	388	-0.00877392	0.0711453	0.062582	0.98	1.178	1.155	0.0668636	b-2-microglobulin precursor								●
1	/:rf|NP_031624.1|	50	2.7	2	2	2	225	0.0253059	0.00475116	0.0301948	1.06	1.011	1.072	0.017473	CAP, adenylate cyclase-associated protein 1		●
1	/:spt|P18242|	33	4	2	2	2	194	-0.0218195	-0.279841	-0.301899	0.951	0.525	0.499	-0.29087	Cathepsin D precursor				●		●
2	/:pir|S04847|	39	6.2	5	6	4	275	0.0370279	-0.121478	-0.0846002	1.089	0.756	0.823	-0.103039	CD18, Integrin b-2 precursor (LFA- 1/CR3/P150,95 b-subunit)								●
2	/:pir|S04847|	10	12.4	11	15	7	225	0.0777312	-0.186419	-0.124939	1.196	0.651	0.75	-0.155679	CD18, Integrin b-2 precursor (LFA- 1/CR3/P150,95 b-subunit)								●
1	/:pir|IJMSFB|	49	2.2	2	2	2	223	0.0166155	0.135769	0.152594	1.039	1.367	1.421	0.144181	CD29, Integrin b-1 precursor (Integrin VLA-4 b-subunit)								●
1	/:trm|Q80X37|	34	3.5	2	3	2	378	-0.0273344	-0.270835	-0.298432	0.939	0.536	0.503	-0.284634	CD44								●
1	/:trm|Q61735|	44	3.7	2	2	1	404	-0.231362	0.183555	-0.048177	0.587	1.526	0.895	0.0676888	CD47, Integrin-associated protein precursor								●
1	/:trm|Q8BTJ9|	45	37	2	2	2	287	-0.00744648	0.101403	0.0941216	0.983	1.263	1.242	0.0977625	CD98 heavy chain (4F2), lymphocyte activation antigen								●
1	/:trm|Q8VH34|	11	6.8	2	3	2	114	-0.00921731	-	-	0.979	-	-	-	CD107a, Lysosome-associated membrane glycoprotein 1 precursor (LAMP-1)								●
2	/:trm|Q8JZN1|	58	4.8	2	2	1	309	-0.0259491	0	-0.0259491	0.942	1	0.942	-0.0129745	CD301b, Macrophage galactose N-acetyl-galactosamine specific lectin 2 (Mgl2)								●
2	/:trm|Q8JZN1|	26	7	3	5	2	348	0.0409977	-0.109579	-0.069051	1.099	0.777	0.853	-0.089315	CD301b, Macrophage galactose N-acetyl-galactosamine specific lectin 2 (Mgl2)								●
1	/:trm|Q7TMU0|	87	8.2	2	4	1	486	-0.0376307	-	-	0.917	-	-	-	Coronin, actin binding protein 1A							●
2	/:trm|Q8C6S5|	64	3.1	2	3	2	320	-0.000434512	-0.0268721	-0.0273344	0.999	0.94	0.939	-0.0271033	Cytochrome B-245 heavy chain (P22 phagocyte B-cytochrome)							●
2	/:trm|Q8C6S5|	41	4.5	3	3	2	400	0.15351	-0.226214	-0.0726296	1.424	0.594	0.846	-0.149422	Cytochrome B-245 heavy chain (P22 phagocyte B-cytochrome)							●
1	/:trm|Q9CPQ1|	73	16.9	2	2	2	457	0.0569049	-0.189767	-0.133122	1.14	0.646	0.736	-0.161445	Cytochrome c oxidase, subunit VIc				●
3	/:spt|Q9CQI6|	35	14.9	4	7	3	385	0.0358298	0.00603795	0.0421816	1.086	1.014	1.102	0.0241098	Coactosin-like protein			●
3	/:spt|Q9CQI6|	70	9.3	2	2	2	329	0.0457141	-0.0371573	0.00860017	1.111	0.918	1.02	-0.0142786	Coactosin-like protein			●
3	/:spt|Q9CQI6|	25	19.8	2	4	2	172	0.0637086	0.22763	0.291369	1.158	1.689	1.956	0.259499	Coactosin-like protein			●
3	/:trm|Q9CX22|	19	21.9	3	7	2	305	-0.170053	0.134814	-0.0352691	0.676	1.364	0.922	0.0497726	Cofilin 1, non-muscle			●
3	/:trm|Q9CX22|	13	13.2	3	5	3	124	-0.025028	0.21643	0.191451	0.944	1.646	1.554	0.20394	Cofilin 1, non-muscle			●
3	/:trm|Q9CX22|	14	19.7	5	7	5	183	-0.000869459	-0.00877392	-0.00966115	0.998	0.98	0.978	-0.00921753	Cofilin 1, non-muscle			●
2	/:spt|P56395|	39	30.3	2	3	2	207	-0.0218195	-	-	0.951	-	-	-	Cytochrome b5				●	●
2	/:spt|P56395|	62	19.8	2	3	1	435	-	-	-0.399027	-	-	0.399	-0.399027	Cytochrome b5				●	●
3	/:gb|AAB02139.1|	19	19.6	3	4	3	207	-0.0241089	-0.20204	-0.226214	0.946	0.628	0.594	-0.214127	Cytochrome c oxidase subunit IV				●
3	/:gb|AAB02139.1|	31	15.1	2	3	2	191	-0.00348833	0.0472749	0.0437551	0.992	1.115	1.106	0.045515	Cytochrome c oxidase subunit IV				●
3	/:gb|AAB02139.1|	27	15.1	3	4	2	352	0.198107	-0.355561	-0.157391	1.578	0.441	0.696	-0.256476	Cytochrome c oxidase subunit IV				●
1	/:spt|Q9R0P5|	64	9	2	3	2	440	-0.167491	0.0565237	-0.111259	0.68	1.139	0.774	-0.0273677	Destrin (actin-depolymerizing factor)								●
2	/:spt|P20491|	33	22.8	2	2	2	251	-0.0731433	0.0689276	-0.00436481	0.845	1.172	0.99	0.0322814	FceRI								●
2	/:spt|P20491|	37	22.8	2	2	1	201	-0.0371573	0.187239	0.150142	0.918	1.539	1.413	0.16869	FceRI								●
1	/:rf|XP_207130.3|	28	3.4	8	10	5	362	0.0704073	-0.379864	-0.309804	1.176	0.417	0.49	-0.344834	Filamin, a			●			●
3	/:trm|Q8C253|	7	28.1	11	14	7	177	-0.0245682	-0.0287242	-0.0535477	0.945	0.936	0.884	-0.0411359	Galectin-3, MAC-2 antigen	●	●					●
3	/:trm|Q8C253|	6	33.9	7	10	5	85	-0.0109954	-0.0123337	-0.0231917	0.975	0.972	0.948	-0.0177627	Galectin-3, MAC-2 antigen	●	●					●
3	/:trm|Q8C253|	8	36.5	10	12	9	145	-0.00480371	-0.0145735	-0.0195421	0.989	0.967	0.956	-0.0170578	Galectin-3, MAC-2 antigen	●	●					●
1	/:spt|P16858|	27	8	2	2	2	241	-0.00348833	-0.0213631	-0.025028	0.992	0.952	0.944	-0.0231955	Glyceraldehyde 3-phosphate dehydrogenase (GAPDH)		●
1	/:rf|XP_195239.2|	79	8.6	2	4	1	469	0.391464	-0.348722	0.0425755	2.463	0.448	1.103	-0.153073	~ glyceraldehyde 3-phosphate dehydrogenase (GAPDH)		●
1	/:rf|XP_354795.1|	37	11.7	2	3	2	391	0.0835026	-0.0888424	-0.00524306	1.212	0.815	0.988	-0.0470427	~ glyceraldehyde 3-phosphate dehydrogenase (GAPDH)		●
1	/:trm|Q9CYL5|	15	14.7	2	2	2	185	-0.00568285	0.0322157	0.0265333	0.987	1.077	1.063	0.0293745	Golgi-associated plant pathogenesis-related protein 1 (GAPR-1)	●					●
1	/:spt|P08752|	40	6.1	2	2	2	277	0.0996806	-0.0700704	0.0293838	1.258	0.851	1.07	-0.0203433	Guanine nucleotide-binding protein G(i), a-2 subunit								●
1	/:trm|Q8CGP1|	29	12.3	2	3	2	185	0.0203613	-	-	1.048	-	-	-	H2B histone family, member A							●
3	/:trm|Q9TP17|	18	23.8	5	7	5	203	-0.0395292	0.0534626	0.0141003	0.913	1.131	1.033	0.0337815	H-2 class II histocompatibility antigen, A b chain precursor (I-A)								●
3	/:trm|Q9TP17|	23	20.6	3	7	3	167	0.0681859	0.168792	0.237041	1.17	1.475	1.726	0.202916	H-2 class II histocompatibility antigen, A b chain precursor (I-A)								●
3	/:trm|Q9TP17|	20	17.3	7	9	5	314	0.0923697	0.193403	0.285782	1.237	1.561	1.931	0.239593	H-2 class II histocompatibility antigen, A b chain precursor (I-A)								●
1	/:pdb|1K2D_A|	24	16.8	3	3	2	229	-0.0301184	-0.000869459	-0.0310503	0.933	0.998	0.931	-0.0159599	H-2 class II histocompatibility antigen, A-B a chain precursor (I-Aa)								●
1	/:pdb|1MUJ_A|	11	26.4	4	4	3	229	-0.00788851	0.320769	0.312812	0.982	2.093	2.055	0.316791	H-2 class II histocompatibility antigen, A-B a chain precursor (I-Aa)								●
2	/:pdb|1BZ9_A|	20	24.7	7	7	4	214	0.00216606	-0.0070049	-0.00480371	1.005	0.984	0.989	-0.0059043	H-2 class I histocompatibility antigen, D-B a chain precursor (H-2Db)								●
2	/:pdb|1BZ9_A|	15	15.7	5	6	2	136	0.0269416	0.276462	0.303412	1.064	1.89	2.011	0.289937	H-2 class I histocompatibility antigen, D-B a chain precursor (H-2Db)								●
1	/:spt|P01899|	16	31.3	12	13	8	278	0.0934217	0.100715	0.181272	1.24	1.261	1.518	0.140993	H-2 class I histocompatibility antigen, D-B a chain precursor (H-2Db)								●
1	/:trm|Q61895|	23	11.9	7	7	4	330	0.0681859	0.0402066	0.108227	1.17	1.097	1.283	0.0742166	H-2 class I histocompatibility antigen (H-2K)								●
2	/:pdb|1FO0_H|	23	19.5	5	5	5	226	0.0398106	-0.0447935	-0.00480371	1.096	0.902	0.989	-0.0247986	H-2 class I histocompatibility antigen, K-B a chain precursor (H-2Kb)								●
2	/:pdb|1FO0_H|	52	8.8	2	3	2	232	0.101747	0.354876	0.45667	1.264	2.264	2.862	0.405773	H-2 class I histocompatibility antigen, K-B a chain precursor (H-2Kb)								●
1	/:rf|XP_128174.1|	52	1.4	2	2	1	417	0.359076	-0.379864	-0.0204516	2.286	0.417	0.954	-0.200158	Keratin 76			●
3	/:pir|I49445|	18	11.6	10	11	6	298	-0.0070049	-0.0105502	-0.00130484	0.984	0.976	0.997	-0.00592751	Lymphocyte cytosolic protein 1, 65 kDa macrophage protein								●
3	/:pir|I49445|	35	6.1	5	5	4	261	0.00346053	0.064458	0.0678145	1.008	1.16	1.169	0.0661363	Lymphocyte cytosolic protein 1, 65 kDa macrophage protein								●
3	/:pir|I49445|	51	5.4	2	4	2	229	0.0094509	0.224015	0.233504	1.022	1.675	1.712	0.228759	Lymphocyte cytosolic protein 1, 65 kDa macrophage protein								●
2	/:trm|Q99L65|	25	15	4	6	4	343	-0.0731433	-0.151811	-0.224754	0.845	0.705	0.596	-0.188282	~ lymphocyte specific 1 (LSP1)								●
2	/:trm|Q99L65|	46	7.5	2	3	2	290	-0.0338583	-0.0213631	-0.0555173	0.925	0.952	0.88	-0.0384402	~ lymphocyte specific 1 (LSP1)								●
2	/:pdb|1IVM_A|	22	20.3	3	3	3	221	-0.00348833	-0.283162	-0.28735	0.992	0.521	0.516	-0.285256	Lysozyme C, type M precursor		●
2	/:pdb|1IVM_A|	29	15.4	2	2	1	364	0.11294	0.0187005	0.131298	1.297	1.044	1.353	0.0749991	Lysozyme C, type M precursor		●
1	/:trm|Q99LB4|	14	19.5	6	7	5	255	0.0670709	-0.153045	-0.0877779	1.167	0.703	0.817	-0.120411	Macrophage capping protein (Actin-capping protein GCAP39)		●					●
1	/:trm|Q8R1P0|	16	13.6	3	4	3	189	-0.0496351	-0.184422	-0.233587	0.892	0.654	0.584	-0.209005	Malate dehydrogenase				●
3	/:spt|P24668|	17	17.4	4	4	4	141	0.00902574	-0.310691	-0.30103	1.021	0.489	0.5	-0.305861	Mannose-6-phosphate receptor precursor, cation-dependent (CD-MPR)						●
3	/:spt|P24668|	42	10.5	2	2	2	281	0.0166155	-0.0579919	-0.0409586	1.039	0.875	0.91	-0.0494753	Mannose-6-phosphate receptor precursor, cation-dependent (CD-MPR)						●
3	/:spt|P24668|	22	14.1	4	5	3	323	0.0484418	-0.00392635	0.0449315	1.118	0.991	1.109	0.0205026	Mannose-6-phosphate receptor precursor, cation-dependent (CD-MPR)						●
1	/:spt|P26041|	9	23.1	16	26	11	210	-0.00833099	-0.329754	-0.338187	0.981	0.468	0.459	-0.333971	Moesin (Membrane-organizing extension spike protein)								●
1	/:pdb|2ZNC|	12	16	4	5	4	173	0.0449315	-0.102923	-0.0579919	1.109	0.789	0.875	-0.0804575	Murine Carbonic Anhydrase IV								●
3	/:trm|Q9CWI2|	24	15.7	6	7	5	337	-0.0118872	-0.117475	-0.129596	0.973	0.763	0.742	-0.123536	Peroxiredoxin 1 (MSP23)		●
3	/:trm|Q9CWI2|	26	18.3	4	5	3	239	-0.00788851	-0.188425	-0.196543	0.982	0.648	0.636	-0.192484	Peroxiredoxin 1 (MSP23)		●
3	/:trm|Q9CWI2|	26	18.3	3	5	3	177	0.0342273	0.00560945	0.0398106	1.082	1.013	1.096	0.02271	Peroxiredoxin 1 (MSP23)		●
3	/:spt|Q8VEM8|	18	12.9	5	6	4	147	-0.0132283	-0.329754	-0.39794	0.97	0.468	0.4	-0.363847	Phosphate carrier protein, mitochondrial precursor (PTP)				●
3	/:spt|Q8VEM8|	25	10.9	3	5	3	234	0.00346053	-0.20412	-0.199971	1.008	0.625	0.631	-0.202045	Phosphate carrier protein, mitochondrial precursor (PTP)				●
3	/:spt|Q8VEM8|	40	5.1	3	3	2	397	0.00560945	-0.0195421	-0.0141246	1.013	0.956	0.968	-0.0168334	Phosphate carrier protein, mitochondrial precursor (PTP)				●
3	/:gb|AAB02695.1|	21	3.1	4	4	2	158	-0.0555173	-0.205512	-0.262013	0.88	0.623	0.547	-0.233762	Prosaposin	●			●		●
3	/:gb|AAB02695.1|	62	3.1	2	2	2	316	-0.00744648	-0.240332	-0.247952	0.983	0.575	0.565	-0.244142	Prosaposin	●			●		●
3	/:gb|AAB02695.1|	21	6.3	4	4	4	318	0.0318123	-0.00261362	0.0289777	1.076	0.994	1.069	0.013182	Prosaposin	●			●		●
1	/:trm|Q9D859|	37	10.8	3	4	2	266	0.0153598	0.0437551	0.0591846	1.036	1.106	1.146	0.0514699	Ras-related C3 botulinum toxin substrate 1, Rac-1								●
1	/:trm|Q811M4|	19	23.6	4	6	4	153	-0.0319843	-0.228413	-0.19044	0.929	0.591	0.645	-0.209426	Ras-related protein Rab-1A					●	●
3	/:dbj|BAB23738.1|	11	19.7	4	4	3	168	0.00259798	-0.00656377	-0.00392635	1.006	0.985	0.991	-0.00524506	Ras-related protein Rab-7								●
3	/:dbj|BAB23738.1|	17	23.4	6	9	3	287	0.0689276	-0.0609802	0.00774778	1.172	0.869	1.018	-0.0266162	Ras-related protein Rab-7								●
3	/:dbj|BAB23738.1|	9	30.5	5	7	4	107	0.0780942	-0.104025	-0.0520764	1.197	0.787	0.887	-0.0780508	Ras-related protein Rab-7								●
1	/:rf|NP_775589.1|	34	17.5	5	5	5	256	0.0468852	0.0253059	0.0722499	1.114	1.06	1.181	0.0487779	Ras-related protein Rab-8B								●
1	/:rf|NP_057885.1|	47	9.8	2	2	2	220	-0.101824	0.146438	0.0445398	0.791	1.401	1.108	0.0954889	Ras-related protein Rab-10						●
2	/:gb|AAF36458.1|	50	7.9	2	2	2	297	-0.0510982	0.0354297	-0.0154727	0.889	1.085	0.965	0.00997853	Ras-related protein Rab-11B								●
2	/:gb|AAF36458.1|	30	12.1	3	3	2	188	0.00860017	0.00689371	0.0157788	1.02	1.016	1.037	0.0113362	Ras-related protein Rab-11B								●
1	/:trm|Q91V41|	36	8.1	2	2	2	199	-0.0150229	0.0358298	0.0207755	0.966	1.086	1.049	0.0283027	Ras-related protein Rab-14								●
3	/:rf|NP_077777.1|	38	8.6	2	3	1	204	0.00689371	0.107888	0.114611	1.016	1.282	1.302	0.11125	Ras-related protein Rap-1B								●
3	/:rf|NP_077777.1|	47	8.1	2	2	2	292	0.0362295	0.0310043	0.0670709	1.087	1.074	1.167	0.0490376	Ras-related protein Rap-1B								●
3	/:rf|NP_077777.1|	80	8.1	3	4	2	473	0.172603	-0.185087	-0.0123337	1.488	0.653	0.972	-0.0987103	Ras-related protein Rap-1B								●
1	/:trm|Q99JI6|	77	18	2	2	1	462	0.177825	-0.184422	-0.00656377	1.506	0.654	0.985	-0.095493	Ras-related protein Rap-1B								●
1	/:spt|P07091|	82	7.3	2	2	1	344	-0.0190881	0.00173371	-0.0177288	0.957	1.004	0.96	-0.00799753	S100 A4, placental calcium-binding protein		●
1	/:spt|P31725|	48	15.6	2	2	1	294	0.10551	0.0413927	0.147058	1.275	1.1	1.403	0.0942252	S100 A9, calgranulin B, MRP-14								●
1	/:spt|P08207|	29	28.5	3	3	2	246	-0.00305075	-0.0462403	-0.0496351	0.993	0.899	0.892	-0.0479377	S100 A10, calpactin I light chain								●
1	/:spt|P50543|	30	22.9	2	2	2	366	-0.0726296	0.146748	0.0740847	0.846	1.402	1.186	0.110416	S100 A11, calgizzarin (endothelial monocyte-activating polypeptide)	●	●
1	/:pdb|1E9L_A|	38	8.3	3	3	3	269	0.0161974	-0.339135	-0.322393	1.038	0.458	0.476	-0.330764	Secretory protein YM-1 precursor	●	●
3	/:trm|Q91VU2|	5	47.5	9	10	7	75	-0.0222764	0.523616	0.501196	0.95	3.339	3.171	0.512406	~ transgelin 2 (SM22b)			●
3	/:trm|Q91VU2|	4	59.6	17	19	7	133	0.00216606	0.18949	0.185542	1.005	1.547	1.533	0.187516	~ transgelin 2 (SM22b)			●
3	/:trm|Q91VU2|	5	52.9	14	15	9	111	0.0199467	0.0972573	0.117271	1.047	1.251	1.31	0.107264	~ transgelin 2 (SM22b)			●
1	/:rf|NP_035824.1|	21	11.5	3	4	3	218	-0.0277972	-0.140862	-0.16813	0.938	0.723	0.679	-0.154496	Voltage-dependent anion channel 1 (VDAC-1)	●			●
