# Supplementary material for: Plasma membrane proteomes of differentially matured dendritic cells identified by LC–MS/MS combined with iTRAQ labelling
Source: J Proteomics. 2012 Jan 4;75(3):938–48. doi: 10.1016/j.jprot.2011.10.010 (PMC3444755; doi:10.1016/j.jprot.2011.10.010)
Supplement: Supp. Table 6 — Protein changes between pro-Th2 SEA-DCs versus immature MED-DCs revealed by iTRAQ labelling. List of proteins confidently identified by iTRAQ as up-regulated (average log(ratio)>0.046), unchanged (− 0.041<average log(ratio)<0.046), and down-regulated (− 0.041<average log(ratio)) between SEA-DCs and MED-DCs in order of most up-regulated at the top to the most down-regulated at the bottom. Rows shaded in grey highlight changes at the most stringent threshold: log(ratio) values of ± 0.1. The accession numbers were given by the Mascot search against the CDS mouse database. The average value is the mean between the three different log(ratio) values from three iTRAQ replicates. N is the number of MALDI plates where the protein was identified (2 for one replicate; 4 for two replicates and 6 for three replicates). [file mmc6.xls]

## Sheet: iTRAQ SEA
Accession No	Average	SD	N	SE	SE-95%	Protein hits
UP-REGULATION
/:trm|Q8CGP1|	0.337448	0.107576	6	0.0439179	0.112869	H2B histone family, member A
/:trm|Q8CGN9|	0.301544	0.104541	4	0.0522706	0.166221	H3 histone, family 3A
/:trm|Q8BFU2|	0.297738	0.078787	6	0.0321646	0.0826631	Histone protein, family H2A
/:trm|Q9D0C9|	0.270857	0.0264913	2	0.0187322	0.237899	Histone H4
/:trm|Q80WC8|	0.255226	0.0745574	4	0.0372787	0.118546	Histone 1, H4i
/:spt|P15864|	0.254697	0.0563197	4	0.0281599	0.0895483	Histone H1.2 (H1C)
/:pir|HHMS84|	0.229887	0.0803442	6	0.0328004	0.0842969	Heat shock protein HSP90-b
/:spt|P43276|	0.198792	0.0684942	4	0.0342471	0.108906	Histone H1.5 (H1b)
/:dbj|BAB32354.1|	0.191862	0.0037511	2	0.00265243	0.0336858	H2A histone family, member Z
/:spt|P17742|	0.176813	0.0159405	2	0.0112716	0.14315	Peptidyl-prolyl cis-trans isomerase
/:spt|P20152|	0.175605	0.0285557	4	0.0142778	0.0454036	Vimentin
/:dbj|BAB27292.1|	0.166873	0.0010456	2	0.000739351	0.00938976	Tubulin b5
/:spt|P43274|	0.157457	0.000427408	2	0.000302223	0.00383823	Histone H1.4 (H1E)
/:trm|Q80Y52|	0.148057	0.0120101	2	0.00849244	0.107854	Heat shock protein HSP90-a
/:trm|Q922R8|	0.144712	0.00550163	2	0.00389024	0.049406	~ protein disulfide isomerase (PDI) related protein
/:pir|EFMS1|	0.144246	0.0305437	4	0.0152719	0.0485645	Elongation factor 1-a1
/:spt|P31725|	0.137784	0.0511238	6	0.0208712	0.053639	S100 A9, calgranulin B, MRP-14
/:spt|P08109|	0.131074	0.0394978	4	0.0197489	0.0628015	Heat shock cognate 71KDa protein
/:trm|Q80U89|	0.130136	0.00796506	2	0.00563214	0.0715282	Clathrin, heavy polypeptide
/:trm|Q91YI8|	0.117558	0.0225568	6	0.00920879	0.0236666	Pyruvate kinase 3
/:trm|Q8VDD5|	0.117447	0.0300537	6	0.0122694	0.0315323	Nonmuscle heavy chain myosin II-A
/:trm|Q8R1P0|	0.111739	0.00688524	2	0.0048686	0.0618312	Malate dehydrogenase
/:spt|Q9CQV8|	0.110215	0.00810066	2	0.00572803	0.072746	14-3-3 protein b/a
/:spt|P26039|	0.102892	0.0162382	4	0.00811909	0.0258187	Talin-1
/:pir|I49445|	0.101223	0.0362849	4	0.0181425	0.0576931	Lymphocyte cytosolic protein 1, 65 kDa macrophage protein
/:trm|Q9CWI2|	0.0998043	0.0373634	6	0.0152536	0.0392016	Peroxiredoxin 1 (MSP23)
/:trm|Q99KD7|	0.0975876	0.00539633	2	0.00381578	0.0484605	Heat shock cognate 71KDa protein
/:spt|Q9CQI6|	0.0900993	0.0482632	4	0.0241316	0.0767385	Coactosin-like protein
/:rf|NP_031933.1|	0.0872297	0.00577778	2	0.00408551	0.051886	Elongation factor 2-b
/:spt|P26883|	0.0773527	0.00513974	2	0.00363435	0.0461562	Peptidyl-prolyl cis-trans isomerase
/:dbj|BAB23738.1|	0.0716595	0.0390925	4	0.0195462	0.062157	Ras-related protein Rab-7
/:pdb|1IVM_A|	0.0599412	0.00107001	2	0.000756611	0.00960896	Lysozyme C, type M precursor
/:spt|P16460|	0.0576694	0.0522355	6	0.0213251	0.0548054	Arginosuccinate synthase
NO CHANGE
/:spt|Q8BTM8|	0.0344242	0.00255321	2	0.00180539	0.0229285	Filamin, a
/:trm|Q8K1B8|	0.0313932	0.00514214	2	0.00363604	0.0461777	Fermitin family homolog 3
/:trm|Q99LB4|	0.0307984	0.0252558	6	0.0103106	0.0264983	Macrophage capping protein (Actin-capping protein GCAP39)
/:gb|AAH27378.1|	0.0291228	0.0630676	2	0.0445955	0.566363	Ras-related protein Rab-5C
/:spt|P05064|	0.0282646	0.0287639	6	0.0117428	0.030179	Fructose-bisphosphate aldolase A
/:spt|Q99L45|	0.0276922	0.116282	2	0.0822236	1.04424	Eukaryotic initiation factor 2
/:trm|Q8VCF6|	0.025692	0.00636784	2	0.00450274	0.0571848	Ras-related protein Rab-8A
/:rf|XP_207130.3|	0.0235398	0.0247373	4	0.0123686	0.0393323	Filamin, a
/:spt|P16858|	0.0170013	0.0400363	4	0.0200182	0.0636577	Glyceraldehyde 3-phosphate dehydrogenase (GAPDH)
/:spt|P17182|	0.0121817	0.00627046	2	0.00443388	0.0563103	~ enolase 1
/:trm|Q9D859|	0.0116912	0.0451968	4	0.0225984	0.0718629	Ras-related C3 botulinum toxin substrate 1, Rac-1
/:spt|Q61792|	0.0109738	0.0173646	2	0.0122787	0.155939	Lasp-1, LIM and SH3 protein 1
/:spt|Q9WTI7|	0.00461096	0.0061537	4	0.00307685	0.00978438	Myosin 1c
/:trm|Q8C6S5|	0.00107957	0.0434626	2	0.0307327	0.390305	Cytochrome B-245 heavy chain (P22 phagocyte B-cytochrome)
/:trm|Q8JZN1|	-0.00289863	0.0222539	2	0.0157359	0.199845	CD301b, Macrophage galactose N-acetyl-galactosamine specific lectin 2 (Mgl2)
/:gb|AAQ97238.1|	-0.00420094	0.0265617	4	0.0132808	0.0422331	Desmoyokin (Fragment), AHNAK
/:spt|P97370|	-0.00723467	0.0199805	2	0.0141284	0.17943	ATPase, Na+K+ transporting, b-3 chain
/:trm|Q7TPD9|	-0.00870248	0.0453329	6	0.0185071	0.0475632	Actin related protein 2/3 complex, subunit 4
/:pir|TVMSHC|	-0.0123347	0.00126376	2	0.000893611	0.0113489	Protein-tyrosine kinase hck
/:trm|Q8QZS2|	-0.0126447	0.0123296	2	0.00871835	0.110723	~ ras-related C3 botulinum toxin substrate 3, Rac-3 (Fragment)
/:trm|Q8R019|	-0.0127907	0.0385134	6	0.015723	0.0404082	Myosin 1g
/:pdb|1KZ7_B|	-0.0131383	0.0124368	4	0.00621839	0.0197745	Cell division cycle 42 homolog (cdc42)
/:trm|Q8VDN2|	-0.0193307	0.0362076	4	0.0181038	0.0575701	ATPase, Na+K+ transporting, a-1 polypeptide
/:pir|S04847|	-0.020904	0.0333074	6	0.0135977	0.034946	CD18, Integrin b-2 precursor (LFA- 1/CR3/P150,95 b-subunit)
/:rf|NP_775589.1|	-0.0238259	0.0142067	4	0.00710337	0.0225887	Ras-related protein Rab-8B
/:spt|P10852|	-0.0242446	0.0169625	4	0.00848125	0.0269704	CD98 heavy chain (4F2), lymphocyte activation antigen
/:spt|Q05144|	-0.0252596	0.00162742	2	0.00115076	0.0146146	Ras-related C3 botulinum toxin substrate 2, Rac-2
/:trm|Q8C543|	-0.0266667	0.0796343	4	0.0398172	0.126619	Embigin, gp-70
/:trm|Q61484|	-0.0272088	0.0241879	2	0.0171034	0.217213	Desmoyokin (Fragment), AHNAK
/:pdb|1BZ9_A|	-0.0298857	0.000328969	2	0.000232616	0.00295423	H-2 class I histocompatibility antigen, D-B a chain precursor (H-2Db)
/:spt|P06800|	-0.0319924	0.0432614	6	0.0176614	0.0453898	CD45, Leukocyte common antigen precursor
/:trm|Q9DC56|	-0.0323909	0.0243439	6	0.00993834	0.0255415	Actin-related protein 3 homolog
/:spt|P01899|	-0.0332494	0.0416752	4	0.0208376	0.0662636	H-2 class I histocompatibility antigen, D-B a chain precursor (H-2Db)
/:pdb|1FO0_H|	-0.0377939	0.0711836	6	0.0290606	0.0746857	H-2 class I histocompatibility antigen, K-B a chain precursor (H-2Kb)
/:trm|Q7TMN7|	-0.0381847	0.0468251	6	0.0191163	0.0491289	Annexin A4
/:pdb|1BZ9_B|	-0.0403553	0.0162884	4	0.00814419	0.0258985	b-2-microglobulin precursor
/:spt|P05555|	-0.041987	0.052726	6	0.0215253	0.05532	CD11b, Integrin a-M precursor (MAC-1, CR-3 a subunit)
DOWN-REGULATION
/:trm|Q7TMU0|	-0.046083	0.020628	6	0.00842136	0.0216429	Coronin, actin binding protein 1A
/:spt|P20491|	-0.0525048	0.0267251	6	0.0109105	0.0280399	FceRI
/:trm|Q9CX22|	-0.0531357	0.0206241	6	0.00841976	0.0216388	Cofilin 1, non-muscle
/:spt|Q9JKF1|	-0.0536789	0.0210548	4	0.0105274	0.0334771	Ras GTPase-activating-like protein (IQGAP1)
/:trm|Q91VU2|	-0.0616305	0.0450719	6	0.0184005	0.0472894	~ transgelin 2 (SM22b)
/:rf|NP_077777.1|	-0.0616533	0.0187078	4	0.0093539	0.0297454	Ras-related protein Rap-1B
/:rf|NP_034442.1|	-0.0645593	0.0530481	6	0.0216568	0.055658	Guanine nucleotide-binding protein, b-2 subunit
/:pdb|2ZNC|	-0.0667024	0.0315847	6	0.0128944	0.0331386	Murine Carbonic Anhydrase IV
/:spt|P26043|	-0.0755706	0.0458175	4	0.0229088	0.0728499	Radixin
/:trm|Q922I8|	-0.077648	0.0303958	6	0.012409	0.0318912	Hematopoietic cell specific Lyn substrate 1
/:dbj|BAB22341.1|	-0.0778042	0.0269507	6	0.0110026	0.0282766	Ezrin
/:trm|Q80X37|	-0.0779558	0.036405	6	0.0148623	0.0381961	CD44
/:spt|P26041|	-0.0791243	0.0303832	6	0.0124039	0.031878	Moesin (Membrane-organizing extension spike protein)
/:spt|Q9DC51|	-0.0871924	0.0527548	4	0.0263774	0.0838801	Guanine nucleotide-binding protein G(i), a-3 subunit
/:rf|NP_034990.1|	-0.0876399	0.0459417	6	0.0187556	0.048202	Myosin light chain, alkali, nonmuscle
/:spt|P07356|	-0.0881567	0.0324311	6	0.0132399	0.0340266	Annexin A2, calpactin I heavy chain
/:spt|P08752|	-0.090756	0.0295367	6	0.0120583	0.0309898	Guanine nucleotide-binding protein G(i), a-2 subunit
/:spt|P10107|	-0.0975033	0.020763	6	0.00847646	0.0217845	Annexin A1, calpactin II
/:trm|Q9CXK3|	-0.106516	0.0494919	6	0.020205	0.0519268	Actin, a, cardiac
/:trm|Q9TP17|	-0.107349	0	2	0	0	H-2 class II histocompatibility antigen, A b chain precursor (I-A)
/:rf|NP_031419.1|	-0.112037	0.0440959	6	0.0180021	0.0462654	Actin, b, cytoplasmic
/:rf|XP_129773.2|	-0.119475	0.00202168	2	0.00142955	0.0181552	Actin-related protein 2/3 complex subunit 2
/:emb|CAA27396.1|	-0.119832	0.0438768	6	0.0179126	0.0460355	b-actin
/:trm|Q9D6G4|	-0.125385	0.0611526	4	0.0305763	0.0972327	Calmodulin 2
/:trm|Q99L65|	-0.154879	0.0519233	6	0.0211976	0.0544779	~ lymphocyte specific 1 (LSP1)
/:spt|P08207|	-0.154909	0.00350967	2	0.00248171	0.0315177	S100 A10, calpactin I light chain
/:trm|Q91XV3|	-0.208277	0.0634343	4	0.0317171	0.10086	22 kDa neuronal tissue-enriched acidic protein, NAP-22, BASP-1, CAP-23
