# Supplementary material for: Plasma membrane proteomes of differentially matured dendritic cells identified by LC–MS/MS combined with iTRAQ labelling
Source: J Proteomics. 2012 Jan 4;75(3):938–48. doi: 10.1016/j.jprot.2011.10.010 (PMC3444755; doi:10.1016/j.jprot.2011.10.010)
Supplement: Supp. Table 7 — Table 2. Protein changes between pro-Th1 LPS-DCs versus immature MED-DCs revealed by iTRAQ labelling. List of proteins identified confidently by iTRAQ as up-regulated (average log(ratio)>0.046), unchanged (− 0.041<average log(ratio)< 0.046), and down-regulated (− 0.041<average log(ratio)) between LPS-DCs and MED-DCs in order of most up-regulated at the top to the most down-regulated at the bottom. Rows shaded in grey highlight changes at the most stringent threshold: log(ratio) values of ± 0.1. The accession numbers were given by the Mascot search against the CDS mouse database. The average value is the mean between the three different log(ratio) values from three iTRAQ replicates. N is the number of MALDI plates where the protein was identified (2 for one replicate; 4 for two replicates and 6 for three replicates). [file mmc7.xls]

## Sheet: iTRAQ LPS
Accession No	Average	SD	N	SE	SE-95%	Protein hits
UP-REGULATION
/:pdb|1MUJ_A|	0.316791	0.00562673	2	0.0039787	0.0505295	H-2 class II histocompatibility antigen, A-B a chain precursor (I-Aa)
/:trm|Q91VU2|	0.269062	0.192119	6	0.0784323	0.201571	~ transgelin 2 (SM22b)
/:trm|Q9TP17|	0.158763	0.10543	6	0.0430416	0.110617	H-2 class II histocompatibility antigen, A b chain precursor (I-A)
/:pir|IJMSFB|	0.144181	0.0118975	2	0.00841278	0.106842	CD29, Integrin b-1 precursor (Integrin VLA-4 b-subunit)
/:trm|Q91XV3|	0.126036	0.0779797	6	0.0318351	0.0818161	22 kDa neuronal tissue-enriched acidic protein, NAP-22, BASP-1, CAP-23
/:trm|Q8BTJ9|	0.0977625	0.00514898	2	0.00364088	0.0462391	CD98 heavy chain (4F2), lymphocyte activation antigen
/:trm|Q7TMN7|	0.0856976	0.0784862	6	0.0320419	0.0823476	Annexin A4
/:pdb|1BZ9_B|	0.0668636	0.00605517	2	0.00428165	0.054377	b-2-microglobulin precursor
NO CHANGE
/:spt|P10107|	0.0306777	0.0420166	4	0.0210083	0.0668065	Annexin A1, calpactin II
/:trm|Q9CYL5|	0.0293745	0.00401809	2	0.00284122	0.0360835	Golgi-associated plant pathogenesis-related protein 1 (GAPR-1)
/:trm|Q91V41|	0.0283027	0.010645	2	0.00752717	0.095595	Ras-related protein Rab-14
/:spt|P58242|	0.0257777	0.0309522	2	0.0218865	0.277959	Acid sphingomyelinase-(ASM) like phosphodiesterase 3b precursor
/:rf|NP_077777.1|	0.0205256	0.11146	6	0.0455034	0.116944	Ras-related protein Rap-1B
/:rf|NP_031624.1|	0.017473	0.0179914	2	0.0127218	0.161567	CAP, adenylate cyclase-associated protein 1
/:gb|AAF36458.1|	0.0106574	0.0211096	4	0.0105548	0.0335642	Ras-related protein Rab-11B
/:spt|P07091|	-0.00799753	0.0137621	2	0.00973124	0.123587	S100 A4, placental calcium-binding protein
/:rf|NP_031419.1|	-0.0142588	0.0360859	6	0.014732	0.0378613	Actin, b, cytoplasmic
/:pdb|1K2D_A|	-0.0159599	0.0213411	2	0.0150904	0.191648	H-2 class II histocompatibility antigen, A-B a chain precursor (I-Aa)
/:trm|Q9CXK3|	-0.0166103	0.0547256	6	0.0223416	0.057418	Actin, a, cardiac
/:spt|P08752|	-0.0203433	0.0703248	2	0.0497271	0.631534	Guanine nucleotide-binding protein G(i), a-2 subunit
/:emb|CAA27396.1|	-0.0226288	0.0376962	6	0.0153894	0.0395508	b-actin
/:spt|P48036|	-0.022752	0.148072	6	0.0604499	0.155356	Annexin A5
/:spt|P16858|	-0.0231955	0.00259151	2	0.00183248	0.0232725	Glyceraldehyde 3-phosphate dehydrogenase (GAPDH)
/:trm|Q8C253|	-0.0253188	0.0150362	6	0.0061385	0.015776	Galectin-3, MAC-2 antigen
/:spt|Q9R0P5|	-0.0273677	0.11864	2	0.0838914	1.06542	Destrin (actin-depolymerizing factor)
/:dbj|BAB23738.1|	-0.0366374	0.0431661	6	0.0176225	0.0452897	Ras-related protein Rab-7
DOWN-REGULATION
/:spt|P08207|	-0.0479377	0.00240051	2	0.00169742	0.0215572	S100 A10, calpactin I light chain
/:pir|S04847|	-0.129359	0.0421934	4	0.0210967	0.0670875	CD18, Integrin b-2 precursor (LFA- 1/CR3/P150,95 b-subunit)
/:gb|AAB02695.1|	-0.154907	0.131905	6	0.0538498	0.138394	Prosaposin
/:spt|Q03265|	-0.18203	0.0451256	4	0.0225628	0.0717497	ATP synthase a chain, mitochondrial precursor
/:spt|Q8VEM8|	-0.194242	0.156811	6	0.064018	0.164526	Phosphate carrier protein, mitochondrial precursor (PTP)
/:trm|Q8CI65|	-0.236362	0.100217	4	0.0501084	0.159345	ATP synthase b chain, mitochondrial precursor
/:trm|Q80X37|	-0.284634	0.0195139	2	0.0137984	0.17524	CD44
/:spt|P18242|	-0.29087	0.0155979	2	0.0110294	0.140073	Cathepsin D precursor
/:pdb|1E9L_A|	-0.330764	0.011838	2	0.00837074	0.106308	Secretory protein YM-1 precursor
/:spt|P26041|	-0.333971	0.00596315	2	0.00421658	0.0535506	Moesin (Membrane-organizing extension spike protein)
